# Supplementary material for: Investigation of Islet2a function in zebrafish embryos: Mutants and morphants differ in morphologic phenotypes and gene expression
Source: PLoS One. 2018 Jun 21;13(6):e0199233. doi: 10.1371/journal.pone.0199233 (PMC6013100; doi:10.1371/journal.pone.0199233)
Supplement: S1 File — The excel file presents the RMA normalized data for all 10 samples and all genes. (XLSX) [file pone.0199233.s006.xlsx]

## Sheet: Ribera Williams Zebrafish 10_03
Probe Set ID	mockCtl1_K10_(ZebGene-1_0-st).rma-gene-full-Signal	mockCtl2_K11_(ZebGene-1_0-st).rma-gene-full-Signal	mut1_K13_(ZebGene-1_0-st).rma-gene-full-Signal	mut2_K14_(ZebGene-1_0-st).rma-gene-full-Signal	mut3_K15_(ZebGene-1_0-st).rma-gene-full-Signal	WTctl3_K2_(ZebGene-1_0-st).rma-gene-full-Signal	WTctl4_K3 redo_(ZebGene-1_0-st).rma-gene-full-Signal	morph1_K7_(ZebGene-1_0-st).rma-gene-full-Signal	morph2_K8_(ZebGene-1_0-st).rma-gene-full-Signal	morph3_K9_(ZebGene-1_0-st).rma-gene-full-Signal	Gene Accession	Gene Symbol	mRNA Accession	mRNA Source	mRna - Description	mRNA - xhyb	GO Biological Process ID	GO Biological Process Term	GO Cellular Component ID	GO Cellular Component Term	GO Molecular Function ID	GO Molecular Function Term	Pathway Source	Pathway Name
12943944	5.34257	5.873	5.38683	5.63946	5.61383	5.53175	5.53277	5.60797	5.14771	5.40784	XM_009305093	zgc:163025	XM_009305093	RefSeq	PREDICTED: Danio rerio zgc:163025 (zgc:163025), transcript variant X1, mRNA.	FALSE	GO:0006508 // GO:0007596 // GO:0006508	proteolysis // blood coagulation // proteolysis	GO:0005576 // GO:0005615	extracellular region // extracellular space	GO:0004252 // GO:0005509 // GO:0008233 // GO:0008236 // GO:0016787 // GO:0004252	serine-type endopeptidase activity // calcium ion binding // peptidase activity // serine-type peptidase activity // hydrolase activity // serine-type endopeptidase activity	---	---
12943954	6.24372	6.32136	6.45284	6.45221	6.18831	6.23507	6.03351	5.43927	4.77461	5.64111	ENSDART00000013209	f7	ENSDART00000013209	ENSEMBL	coagulation factor VII [gene_biotype:protein_coding transcript_biotype:protein_coding]	FALSE	GO:0006508 // GO:0007596 // GO:0006508	proteolysis // blood coagulation // proteolysis	GO:0005576 // GO:0005615	extracellular region // extracellular space	GO:0004252 // GO:0005509 // GO:0008233 // GO:0008236 // GO:0016787 // GO:0005515 // GO:0004252	serine-type endopeptidase activity // calcium ion binding // peptidase activity // serine-type peptidase activity // hydrolase activity // protein binding // serine-type endopeptidase activity	---	---
12943963	6.24078	6.75801	6.77525	7.06903	7.02276	6.51067	6.14682	5.96432	5.98107	6.15865	NM_173228	f7i	NM_173228	RefSeq	Danio rerio coagulation factor VIIi (f7i), mRNA.	FALSE	GO:0006508 // GO:0007596 // GO:0030195	proteolysis // blood coagulation // negative regulation of blood coagulation	GO:0005576	extracellular region	GO:0004252 // GO:0005509	serine-type endopeptidase activity // calcium ion binding	---	---
12943975	8.64828	8.76883	7.95074	8.14933	8.32199	8.71706	9.03814	8.92609	8.59569	8.73287	NM_201462	f10	NM_201462	RefSeq	Danio rerio coagulation factor X (f10), mRNA.	FALSE	GO:0006508 // GO:0007596 // GO:0006508	proteolysis // blood coagulation // proteolysis	GO:0005576 // GO:0005615	extracellular region // extracellular space	GO:0004252 // GO:0005509 // GO:0008233 // GO:0008236 // GO:0016787 // GO:0004252	serine-type endopeptidase activity // calcium ion binding // peptidase activity // serine-type peptidase activity // hydrolase activity // serine-type endopeptidase activity	---	---
12943985	4.77737	5.01699	4.59851	4.81783	4.82236	5.0561	5.23023	4.75673	4.76868	4.83732	XM_005168009	prozb	XM_005168009	RefSeq	PREDICTED: Danio rerio protein Z, vitamin K-dependent plasma glycoprotein b (prozb), mRNA.	FALSE	GO:0006508 // GO:0007596	proteolysis // blood coagulation	GO:0005576	extracellular region	GO:0004252 // GO:0005509 // GO:0008233 // GO:0016787	serine-type endopeptidase activity // calcium ion binding // peptidase activity // hydrolase activity	---	---
12943993	6.96215	6.68125	6.79953	6.92538	6.79005	6.96685	6.85258	7.07986	6.84663	6.80481	XM_009305226	tmco3	XM_009305226	RefSeq	PREDICTED: Danio rerio transmembrane and coiled-coil domains 3 (tmco3), mRNA.	FALSE	GO:0006810 // GO:0006812 // GO:0055085	transport // cation transport // transmembrane transport	GO:0016020 // GO:0016021	membrane // integral component of membrane	GO:0015299	solute:proton antiporter activity	---	---
12944007	6.21218	6.06665	6.08279	6.10216	5.93462	6.27717	6.23259	5.91032	6.25895	5.89128	NM_200776	tfdp1b	NM_200776	RefSeq	Danio rerio transcription factor Dp-1, b (tfdp1b), mRNA.	FALSE	GO:0000278 // GO:0006351 // GO:0006355 // GO:0006357 // GO:0007049 // GO:0006357	mitotic cell cycle // transcription, DNA-templated // regulation of transcription, DNA-templated // regulation of transcription from RNA polymerase II promoter // cell cycle // regulation of transcription from RNA polymerase II promoter	GO:0005634 // GO:0005634 // GO:0005667 // GO:0005634	nucleus // nucleus // transcription factor complex // nucleus	GO:0000981 // GO:0003677 // GO:0003700 // GO:0003713 // GO:0008134 // GO:0000981	RNA polymerase II transcription factor activity, sequence-specific DNA binding // DNA binding // transcription factor activity, sequence-specific DNA binding // transcription coactivator activity // transcription factor binding // RNA polymerase II transcription factor activity, sequence-specific DNA binding	---	---
12944022	4.83337	5.32351	5.33122	5.1582	5.36983	5.17199	4.92687	5.272	5.4852	5.0795	NM_001034181	grk1a	NM_001034181	RefSeq	Danio rerio G protein-coupled receptor kinase 1 a (grk1a), mRNA.	FALSE	GO:0006468 // GO:0007165 // GO:0016310	protein phosphorylation // signal transduction // phosphorylation	---	---	GO:0000166 // GO:0004672 // GO:0004674 // GO:0004703 // GO:0005524 // GO:0016301 // GO:0016740 // GO:0050254	nucleotide binding // protein kinase activity // protein serine/threonine kinase activity // G-protein coupled receptor kinase activity // ATP binding // kinase activity // transferase activity // rhodopsin kinase activity	---	---
12944030	8.21637	8.01423	7.87662	7.45747	7.66771	7.89924	8.30064	7.91271	7.91553	8.07528	NM_001076721	cenpe	NM_001076721	RefSeq	Danio rerio centromere protein E (cenpe), mRNA.	FALSE	GO:0000278 // GO:0007018 // GO:0007018	mitotic cell cycle // microtubule-based movement // microtubule-based movement	GO:0005871 // GO:0005871 // GO:0005874	kinesin complex // kinesin complex // microtubule	GO:0000166 // GO:0003777 // GO:0003777 // GO:0005524 // GO:0008017 // GO:0016887	nucleotide binding // microtubule motor activity // microtubule motor activity // ATP binding // microtubule binding // ATPase activity	---	---
12944080	8.80617	8.7988	8.78308	8.67296	8.74295	8.88121	8.71138	8.77082	8.74293	8.67059	XM_002660321	si:ch73-244f7.4	XM_002660321	RefSeq	PREDICTED: Danio rerio tripeptidyl peptidase II (tpp2), transcript variant X3, mRNA.	FALSE	GO:0006508	proteolysis	---	---	GO:0004252	serine-type endopeptidase activity	---	---
12944106	7.44035	7.18046	7.44479	7.3117	7.57053	7.54751	7.42833	7.49386	7.66085	7.52914	NM_001144803	blzf1	NM_001144803	RefSeq	Danio rerio basic leucine zipper nuclear factor 1 (blzf1), mRNA.	FALSE	GO:0007030 // GO:0043001	Golgi organization // Golgi to plasma membrane protein transport	GO:0005622	intracellular	---	---	---	---
12944121	5.08393	4.91401	5.01997	4.82568	5.07394	5.10112	5.09395	5.24329	5.13636	5.22236	NM_001037123	txnl4b	NM_001037123	RefSeq	Danio rerio thioredoxin-like 4B (txnl4b), transcript variant 2, mRNA.	FALSE	GO:0000245 // GO:0000398 // GO:0000245	spliceosomal complex assembly // mRNA splicing, via spliceosome // spliceosomal complex assembly	GO:0005681 // GO:0005681 // GO:0005682 // GO:0046540 // GO:0005681 // GO:0005682 // GO:0046540	spliceosomal complex // spliceosomal complex // U5 snRNP // U4/U6 x U5 tri-snRNP complex // spliceosomal complex // U5 snRNP // U4/U6 x U5 tri-snRNP complex	GO:0003674	molecular_function	---	---
12944126	2.36679	2.12224	2.12941	2.665	2.20396	2.0947	2.19587	2.06357	2.21972	2.16884	ENSDART00000132385	txnl4b	ENSDART00000132385	ENSEMBL	thioredoxin-like 4B [gene_biotype:protein_coding transcript_biotype:processed_transcript]	FALSE	GO:0000245 // GO:0000398 // GO:0000245	spliceosomal complex assembly // mRNA splicing, via spliceosome // spliceosomal complex assembly	GO:0005681 // GO:0005681 // GO:0005682 // GO:0046540 // GO:0005681 // GO:0005682 // GO:0046540	spliceosomal complex // spliceosomal complex // U5 snRNP // U4/U6 x U5 tri-snRNP complex // spliceosomal complex // U5 snRNP // U4/U6 x U5 tri-snRNP complex	GO:0003674	molecular_function	---	---
12944129	8.04691	8.24869	7.90209	8.03832	7.76193	8.08631	8.44818	8.22829	8.10539	8.41586	NM_001007764	mrpl16	NM_001007764	RefSeq	Danio rerio mitochondrial ribosomal protein L16 (mrpl16), mRNA.	FALSE	GO:0006412 // GO:0032543	translation // mitochondrial translation	GO:0005762 // GO:0005840 // GO:0030529	mitochondrial large ribosomal subunit // ribosome // ribonucleoprotein complex	GO:0003735 // GO:0003735 // GO:0019843 // GO:0019843	structural constituent of ribosome // structural constituent of ribosome // rRNA binding // rRNA binding	---	---
12944136	7.05015	6.88625	6.95197	6.73938	6.84255	6.92865	6.90369	7.27138	7.25057	7.23718	NM_199915	mrpl39	NM_199915	RefSeq	Danio rerio mitochondrial ribosomal protein L39 (mrpl39), mRNA.	FALSE	---	---	GO:0005840 // GO:0030529	ribosome // ribonucleoprotein complex	GO:0000166	nucleotide binding	---	---
12944157	7.40964	7.53472	7.40639	7.33811	7.47174	7.30383	6.9961	7.14043	7.31784	7.22582	NM_001098264	jam2a	NM_001098264	RefSeq	Danio rerio junctional adhesion molecule 2a (jam2a), mRNA.	FALSE	GO:0007520 // GO:0007520 // GO:0048534	myoblast fusion // myoblast fusion // hematopoietic or lymphoid organ development	GO:0016020 // GO:0016021	membrane // integral component of membrane	GO:0005515 // GO:0046982	protein binding // protein heterodimerization activity	---	---
12944171	8.38176	8.73241	7.99615	8.28932	8.14965	8.28169	8.57597	8.79113	8.72815	8.93256	NM_001115105	si:zfos-1011f11.1	NM_001115105	RefSeq	Danio rerio si:zfos-1011f11.1 (si:zfos-1011f11.1), mRNA.	FALSE	---	---	GO:0016020 // GO:0016021	membrane // integral component of membrane	---	---	---	---
12944178	8.37447	8.37924	8.21505	8.17327	8.21614	8.00271	7.99674	8.41986	8.71744	8.41259	NM_200393	ildr1a	NM_200393	RefSeq	Danio rerio immunoglobulin-like domain containing receptor 1a (ildr1a), mRNA.	FALSE	---	---	GO:0016020 // GO:0016021	membrane // integral component of membrane	GO:0003674	molecular_function	---	---
12944187	9.13668	8.96945	9.13699	8.98532	9.35063	9.10723	9.38869	9.29276	9.00147	9.19326	NM_199632	tmem39a	NM_199632	RefSeq	Danio rerio transmembrane protein 39A (tmem39a), mRNA.	FALSE	GO:0008150	biological_process	GO:0016020 // GO:0016021	membrane // integral component of membrane	GO:0003674	molecular_function	---	---
12944200	11.0793	11.1433	11.131	11.0549	11.0328	11.1708	11.2297	11.3232	11.3708	11.1645	NM_173235	rpl24	NM_173235	RefSeq	Danio rerio ribosomal protein L24 (rpl24), mRNA.	FALSE	GO:0000027 // GO:0006412 // GO:0007275 // GO:0043009 // GO:1902626 // GO:0000027 // GO:0006412 // GO:1902626	ribosomal large subunit assembly // translation // multicellular organismal development // chordate embryonic development // assembly of large subunit precursor of preribosome // ribosomal large subunit assembly // translation // assembly of large subunit precursor of preribosome	GO:0005840 // GO:0022625 // GO:0030529 // GO:0022625	ribosome // cytosolic large ribosomal subunit // ribonucleoprotein complex // cytosolic large ribosomal subunit	GO:0003735 // GO:0044822 // GO:0003735 // GO:0044822	structural constituent of ribosome // poly(A) RNA binding // structural constituent of ribosome // poly(A) RNA binding	---	---
12944206	6.95386	7.16084	7.19395	6.96223	6.96095	7.02944	7.2057	7.91258	7.53613	7.97278	XM_003197607	dusp27	XM_003197607	RefSeq	PREDICTED: Danio rerio dual specificity phosphatase 27 (putative) (dusp27), mRNA.	FALSE	GO:0006470 // GO:0016311	protein dephosphorylation // dephosphorylation	---	---	GO:0008138 // GO:0016791	protein tyrosine/serine/threonine phosphatase activity // phosphatase activity	---	---
12944215	7.48328	7.08417	7.55238	7.72959	7.52344	7.46251	7.10413	7.25252	7.21854	7.19991	---	---	ENSDART00000163239	ENSEMBL	ensembl:known chromosome:GRCz10:15:49205:61493:-1 gene:ENSDARG00000102550 gene_biotype:protein_coding transcript_biotype:protein_coding	FALSE	---	---	GO:0005634	nucleus	GO:0003677	DNA binding	---	---
12944239	7.72942	8.00747	8.07713	7.67857	7.77041	8.03339	8.21262	8.3951	8.43178	8.09685	XM_001335706	LOC795531	XM_001335706	RefSeq	PREDICTED: Danio rerio uncharacterized LOC795531 (LOC795531), mRNA.	FALSE	---	---	GO:0016020 // GO:0016021	membrane // integral component of membrane	---	---	---	---
12944253	6.04714	5.92029	6.0966	5.72395	5.73919	6.09938	6.04991	6.00031	6.04256	5.93124	---	---	ENSDART00000165042	ENSEMBL	SET domain, bifurcated 2 [gene_biotype:protein_coding transcript_biotype:protein_coding]	FALSE	GO:0034968	histone lysine methylation	GO:0005634 // GO:0005694	nucleus // chromosome	GO:0005515 // GO:0003677 // GO:0008270 // GO:0018024	protein binding // DNA binding // zinc ion binding // histone-lysine N-methyltransferase activity	---	---
12944268	6.29056	6.58271	6.62292	6.7836	6.45793	6.40297	6.34252	6.08564	6.37294	5.82407	NM_001080690	creg1	NM_001080690	RefSeq	Danio rerio cellular repressor of E1A-stimulated genes 1 (creg1), mRNA.	FALSE	GO:0055114	oxidation-reduction process	---	---	GO:0010181 // GO:0016491	FMN binding // oxidoreductase activity	---	---
12944275	7.57805	7.6328	7.45508	7.13876	7.4601	7.93021	7.73499	8.1056	8.06721	8.19805	ENSDART00000051919	n6amt1	ENSDART00000051919	ENSEMBL	N-6 adenine-specific DNA methyltransferase 1 (putative) [gene_biotype:protein_coding transcript_biotype:protein_coding]	FALSE	GO:0032259 // GO:0007596 // GO:0010466 // GO:0006479	methylation // blood coagulation // negative regulation of peptidase activity // protein methylation	GO:0005576	extracellular region	GO:0003676 // GO:0008168 // GO:0008276 // GO:0004867 // GO:0030414	nucleic acid binding // methyltransferase activity // protein methyltransferase activity // serine-type endopeptidase inhibitor activity // peptidase inhibitor activity	---	---
12944284	5.69722	5.97684	5.80488	5.83577	5.90666	5.95071	5.41951	5.45785	5.6341	5.89898	---	---	ENSDART00000162989	ENSEMBL	runt-related transcription factor 1 [gene_biotype:protein_coding transcript_biotype:protein_coding]	FALSE	GO:0001568 // GO:0006366 // GO:0006355 // GO:0007399 // GO:0010628 // GO:0030097 // GO:0030099 // GO:0030182 // GO:0035162 // GO:0045637 // GO:0045658 // GO:0045660 // GO:0060216 // GO:0098508	blood vessel development // transcription from RNA polymerase II promoter // regulation of transcription, DNA-templated // nervous system development // positive regulation of gene expression // hemopoiesis // myeloid cell differentiation // neuron differentiation // embryonic hemopoiesis // regulation of myeloid cell differentiation // regulation of neutrophil differentiation // positive regulat…	GO:0005634	nucleus	GO:0000981 // GO:0003677 // GO:0003700 // GO:0005524 // GO:0043565	RNA polymerase II transcription factor activity, sequence-specific DNA binding // DNA binding // transcription factor activity, sequence-specific DNA binding // ATP binding // sequence-specific DNA binding	---	---
12944290	6.00675	6.3351	6.18484	6.21101	6.20847	5.85601	6.36727	6.26334	6.29997	6.09894	NM_001082942	urp2	NM_001082942	RefSeq	Danio rerio urotensin II-related peptide (urp2), mRNA.	FALSE	GO:0008217 // GO:0042312	regulation of blood pressure // regulation of vasodilation	GO:0005576	extracellular region	GO:0005179	hormone activity	---	---
12944296	7.23379	6.99535	7.13762	7.32418	7.4807	7.21492	7.47657	7.4592	7.61229	7.26767	NM_131689	atp1a1a.4	NM_131689	RefSeq	Danio rerio ATPase, Na+/K+ transporting, alpha 1a polypeptide, tandem duplicate 4 (atp1a1a.4), mRNA.	FALSE	GO:0006810 // GO:0006811 // GO:0006813 // GO:0006814 // GO:0006883 // GO:0010107 // GO:0015991 // GO:0030007 // GO:0036376 // GO:0008152 // GO:0010248 // GO:0090662 // GO:0006883 // GO:0010107 // GO:0010248 // GO:0015991 // GO:0030007 // GO:0036376	transport // ion transport // potassium ion transport // sodium ion transport // cellular sodium ion homeostasis // potassium ion import // ATP hydrolysis coupled proton transport // cellular potassium ion homeostasis // sodium ion export from cell // metabolic process // establishment or maintenance of transmembrane electrochemical gradient // ATP hydrolysis coupled transmembrane transport // ce…	GO:0005887 // GO:0016020 // GO:0016021 // GO:0043231 // GO:0016021 // GO:0005887 // GO:0043231	integral component of plasma membrane // membrane // integral component of membrane // intracellular membrane-bounded organelle // integral component of membrane // integral component of plasma membrane // intracellular membrane-bounded organelle	GO:0000166 // GO:0005391 // GO:0005391 // GO:0005524 // GO:0016787 // GO:0046872 // GO:0005391	nucleotide binding // sodium:potassium-exchanging ATPase activity // sodium:potassium-exchanging ATPase activity // ATP binding // hydrolase activity // metal ion binding // sodium:potassium-exchanging ATPase activity	---	---
12944316	9.49962	9.42862	9.41519	9.43288	9.24472	9.1311	9.38227	9.56852	9.81113	9.57983	NM_131686	atp1a1a.1	NM_131686	RefSeq	Danio rerio ATPase, Na+/K+ transporting, alpha 1a polypeptide, tandem duplicate 1 (atp1a1a.1), mRNA.	FALSE	GO:0003143 // GO:0006810 // GO:0006811 // GO:0006813 // GO:0006814 // GO:0006883 // GO:0007368 // GO:0007420 // GO:0010107 // GO:0010172 // GO:0015991 // GO:0030007 // GO:0030198 // GO:0030916 // GO:0030917 // GO:0035050 // GO:0035051 // GO:0036376 // GO:0048840 // GO:0048840 // GO:0060974 // GO:0071599 // GO:0006883 // GO:0008152 // GO:0010107 // GO:0010248 // GO:0010248 // GO:0015991 // GO:0030…	embryonic heart tube morphogenesis // transport // ion transport // potassium ion transport // sodium ion transport // cellular sodium ion homeostasis // determination of left/right symmetry // brain development // potassium ion import // embryonic body morphogenesis // ATP hydrolysis coupled proton transport // cellular potassium ion homeostasis // extracellular matrix organization // otic vesic…	GO:0005887 // GO:0005887 // GO:0016020 // GO:0016021 // GO:0016021 // GO:0016021 // GO:0043231 // GO:0005887 // GO:0043231	integral component of plasma membrane // integral component of plasma membrane // membrane // integral component of membrane // integral component of membrane // integral component of membrane // intracellular membrane-bounded organelle // integral component of plasma membrane // intracellular membrane-bounded organelle	GO:0000166 // GO:0005391 // GO:0005391 // GO:0005524 // GO:0016787 // GO:0046872	nucleotide binding // sodium:potassium-exchanging ATPase activity // sodium:potassium-exchanging ATPase activity // ATP binding // hydrolase activity // metal ion binding	---	---
12944342	7.01016	6.52357	6.68356	6.27372	6.7049	6.47314	7.06935	7.2044	7.25388	7.40206	NM_131688	atp1a1a.3	NM_131688	RefSeq	Danio rerio ATPase, Na+/K+ transporting, alpha 1a polypeptide, tandem duplicate 3 (atp1a1a.3), mRNA.	FALSE	GO:0006810 // GO:0006811 // GO:0006813 // GO:0006814 // GO:0006883 // GO:0010107 // GO:0015991 // GO:0030007 // GO:0036376 // GO:0008152 // GO:0010248 // GO:0090662 // GO:0006883 // GO:0010107 // GO:0010248 // GO:0015991 // GO:0030007 // GO:0036376	transport // ion transport // potassium ion transport // sodium ion transport // cellular sodium ion homeostasis // potassium ion import // ATP hydrolysis coupled proton transport // cellular potassium ion homeostasis // sodium ion export from cell // metabolic process // establishment or maintenance of transmembrane electrochemical gradient // ATP hydrolysis coupled transmembrane transport // ce…	GO:0005887 // GO:0016020 // GO:0016021 // GO:0043231 // GO:0005887 // GO:0043231	integral component of plasma membrane // membrane // integral component of membrane // intracellular membrane-bounded organelle // integral component of plasma membrane // intracellular membrane-bounded organelle	GO:0000166 // GO:0005391 // GO:0005391 // GO:0005524 // GO:0016787 // GO:0046872 // GO:0005391	nucleotide binding // sodium:potassium-exchanging ATPase activity // sodium:potassium-exchanging ATPase activity // ATP binding // hydrolase activity // metal ion binding // sodium:potassium-exchanging ATPase activity	---	---
12944357	5.50722	4.43695	4.64784	4.48171	4.36556	5.2451	5.63203	5.80449	5.73356	5.94946	ENSDART00000006013	atp1a1a.5	ENSDART00000006013	ENSEMBL	ATPase, Na+/K+ transporting, alpha 1a polypeptide, tandem duplicate 5 [gene_biotype:protein_coding transcript_biotype:protein_coding]	FALSE	GO:0006810 // GO:0006811 // GO:0006813 // GO:0006814 // GO:0006883 // GO:0010107 // GO:0015991 // GO:0030007 // GO:0036376 // GO:0008152 // GO:0010248 // GO:0090662 // GO:0006883 // GO:0010107 // GO:0010248 // GO:0015991 // GO:0030007 // GO:0036376	transport // ion transport // potassium ion transport // sodium ion transport // cellular sodium ion homeostasis // potassium ion import // ATP hydrolysis coupled proton transport // cellular potassium ion homeostasis // sodium ion export from cell // metabolic process // establishment or maintenance of transmembrane electrochemical gradient // ATP hydrolysis coupled transmembrane transport // ce…	GO:0005887 // GO:0016020 // GO:0016021 // GO:0043231 // GO:0005887 // GO:0043231	integral component of plasma membrane // membrane // integral component of membrane // intracellular membrane-bounded organelle // integral component of plasma membrane // intracellular membrane-bounded organelle	GO:0000166 // GO:0005391 // GO:0005391 // GO:0005524 // GO:0016787 // GO:0046872 // GO:0005391	nucleotide binding // sodium:potassium-exchanging ATPase activity // sodium:potassium-exchanging ATPase activity // ATP binding // hydrolase activity // metal ion binding // sodium:potassium-exchanging ATPase activity	---	---
12944381	2.36087	2.62487	2.40344	2.24943	2.60803	2.73125	2.66442	2.43627	2.38025	2.50514	XM_009305490	si:ch211-132g1.6	XM_009305490	RefSeq	PREDICTED: Danio rerio uncharacterized LOC103911758 (LOC103911758), transcript variant X1, mRNA.	FALSE	---	---	GO:0016020 // GO:0016021	membrane // integral component of membrane	---	---	---	---
12944384	2.7943	2.5751	2.839	2.78327	2.82283	2.73829	2.81536	2.57223	2.38656	2.58204	XM_005168310	si:ch211-132g1.4	XM_005168310	RefSeq	PREDICTED: Danio rerio hemicentin-1-like (LOC101884500), transcript variant X1, mRNA.	FALSE	---	---	GO:0016020 // GO:0016021	membrane // integral component of membrane	GO:0004872	receptor activity	---	---
12944391	3.61707	3.78245	3.62772	4.08768	4.04208	3.81892	3.63689	3.83943	3.82675	3.69927	XM_005168309	cd2	XM_005168309	RefSeq	PREDICTED: Danio rerio CD2 molecule (cd2), mRNA.	FALSE	---	---	GO:0016020 // GO:0016021	membrane // integral component of membrane	---	---	---	---
12944399	5.50124	5.33984	5.49336	5.39943	5.57188	5.67655	5.43957	5.47554	5.54483	5.34828	XM_005168313	si:ch211-132g1.7	XM_005168313	RefSeq	PREDICTED: Danio rerio si:ch211-132g1.7 (si:ch211-132g1.7), transcript variant X1, mRNA.	FALSE	---	---	GO:0016020 // GO:0016021	membrane // integral component of membrane	---	---	---	---
12944411	4.088	4.98996	4.28169	4.66872	4.69695	4.2615	4.30686	4.16572	4.32966	4.16596	NM_001159837	slc5a3a	NM_001159837	RefSeq	Danio rerio solute carrier family 5 (sodium/myo-inositol cotransporter), member 3a (slc5a3a), mRNA.	FALSE	GO:0006810 // GO:0055085	transport // transmembrane transport	GO:0016020 // GO:0016021	membrane // integral component of membrane	GO:0005215	transporter activity	---	---
12944413	6.86916	6.71315	6.52018	6.69202	7.01909	6.61946	6.92875	6.50326	6.27303	6.60985	NM_001099998	mbnl2	NM_001099998	RefSeq	Danio rerio muscleblind-like splicing regulator 2 (mbnl2), transcript variant 2, mRNA.	FALSE	GO:0001654 // GO:0007507 // GO:0007517 // GO:0043009 // GO:0048747	eye development // heart development // muscle organ development // chordate embryonic development // muscle fiber development	---	---	GO:0046872	metal ion binding	---	---
12944422	8.95439	8.84855	9.01991	9.12657	9.03507	8.89696	8.88048	8.81221	8.13146	8.79262	NM_001099998	mbnl2	NM_001099998	RefSeq	Danio rerio muscleblind-like splicing regulator 2 (mbnl2), transcript variant 2, mRNA.	FALSE	GO:0001654 // GO:0007507 // GO:0007517 // GO:0043009 // GO:0048747	eye development // heart development // muscle organ development // chordate embryonic development // muscle fiber development	---	---	GO:0046872	metal ion binding	---	---
12944433	7.58838	7.37997	8.0114	8.36914	8.58392	7.35735	7.41886	6.7327	6.32393	7.01926	NM_001145705	rap2ab	NM_001145705	RefSeq	Danio rerio RAP2A, member of RAS oncogene family b (rap2ab), mRNA.	FALSE	GO:0007165 // GO:0007264	signal transduction // small GTPase mediated signal transduction	GO:0016020 // GO:0005622	membrane // intracellular	GO:0000166 // GO:0005525	nucleotide binding // GTP binding	---	---
12944438	10.0981	10.0984	10.2338	10.0074	10.1012	10.2079	10.4562	10.6889	10.8011	10.6036	NM_001145604	kpnb3	NM_001145604	RefSeq	Danio rerio karyopherin (importin) beta 3 (kpnb3), mRNA.	FALSE	GO:0000059 // GO:0000060 // GO:0006607 // GO:0006610	protein import into nucleus, docking // protein import into nucleus, translocation // NLS-bearing protein import into nucleus // ribosomal protein import into nucleus	GO:0005737 // GO:0031965 // GO:0034399	cytoplasm // nuclear membrane // nuclear periphery	GO:0008139 // GO:0008565	nuclear localization sequence binding // protein transporter activity	---	---
12944464	7.28466	6.97811	6.9461	7.31571	7.23809	7.08862	6.89035	7.18329	7.33805	7.16979	XM_009305520	LOC100329707	XM_009305520	RefSeq	PREDICTED: Danio rerio FERM, RhoGEF and pleckstrin domain-containing protein 1 (LOC100329707), mRNA.	FALSE	---	---	---	---	---	---	---	---
12944487	8.12967	8.04078	7.77492	7.70841	7.52333	7.94405	8.07827	8.26284	8.41188	8.32947	---	---	ENSDART00000108619	ENSEMBL	FERM, RhoGEF (ARHGEF) and pleckstrin domain protein 1 (chondrocyte-derived) [gene_biotype:protein_coding transcript_biotype:protein_coding]	FALSE	GO:0035023 // GO:0043547	regulation of Rho protein signal transduction // positive regulation of GTPase activity	GO:0019898 // GO:0005737 // GO:0005856	extrinsic component of membrane // cytoplasm // cytoskeleton	GO:0005089 // GO:0008092	Rho guanyl-nucleotide exchange factor activity // cytoskeletal protein binding	---	---
12944489	5.93642	6.23013	6.23063	6.62117	6.3052	6.31327	6.18703	6.07344	6.1062	5.94833	---	---	ENSDART00000126093	ENSEMBL	glypican 6a [gene_biotype:protein_coding transcript_biotype:protein_coding]	FALSE	GO:0008152	metabolic process	GO:0005886 // GO:0005575 // GO:0016020 // GO:0005578 // GO:0031225	plasma membrane // cellular_component // membrane // proteinaceous extracellular matrix // anchored component of membrane	GO:0016491 // GO:0043395	oxidoreductase activity // heparan sulfate proteoglycan binding	---	---
12944494	7.26474	7.22139	7.24546	7.70709	7.56671	7.269	7.2529	7.05953	6.91237	7.14969	XM_001922343	rcan1b	XM_001922343	RefSeq	PREDICTED: Danio rerio regulator of calcineurin 1b (rcan1b), mRNA.	FALSE	GO:0019722 // GO:0033173 // GO:0070884	calcium-mediated signaling // calcineurin-NFAT signaling cascade // regulation of calcineurin-NFAT signaling cascade	GO:0005737 // GO:0005622	cytoplasm // intracellular	GO:0008597	calcium-dependent protein serine/threonine phosphatase regulator activity	---	---
12944501	6.95144	6.74436	6.63834	6.84019	6.62279	6.6153	7.05963	7.11279	6.9839	6.92284	---	---	ENSDART00000168816	ENSEMBL	ensembl:known scaffold:GRCz10:KN150003.1:364:1514:1 gene:ENSDARG00000100495 gene_biotype:protein_coding transcript_biotype:protein_coding	FALSE	---	---	GO:0016020 // GO:0005578 // GO:0005886 // GO:0031225	membrane // proteinaceous extracellular matrix // plasma membrane // anchored component of membrane	GO:0043395	heparan sulfate proteoglycan binding	---	---
12944506	2.28764	2.32848	2.3167	2.65436	2.21855	2.49359	2.40567	2.28466	2.3523	2.42899	---	---	ENSDART00000166256	ENSEMBL	si:ch73-243e13.1 [gene_biotype:lincRNA transcript_biotype:lincRNA]	FALSE	---	---	---	---	---	---	---	---
12944511	8.02323	7.84477	8.03014	8.12911	7.9263	7.87576	7.88069	7.93817	7.91158	7.96523	NM_001003842	spry2	NM_001003842	RefSeq	Danio rerio sprouty RTK signaling antagonist 2 (spry2), mRNA.	FALSE	GO:0001525 // GO:0007275 // GO:0009953 // GO:0009953 // GO:0009966 // GO:0040037 // GO:0042127 // GO:0045595 // GO:0046580 // GO:0060841 // GO:0070373	angiogenesis // multicellular organismal development // dorsal/ventral pattern formation // dorsal/ventral pattern formation // regulation of signal transduction // negative regulation of fibroblast growth factor receptor signaling pathway // regulation of cell proliferation // regulation of cell differentiation // negative regulation of Ras protein signal transduction // venous blood vessel deve…	GO:0016020	membrane	GO:0003674	molecular_function	---	---
12944517	7.57736	7.50812	7.50308	7.43087	7.152	7.50812	7.52497	7.55253	7.435	7.21025	ENSDART00000040204	tuba8l2	ENSDART00000040204	ENSEMBL	tubulin, alpha 8 like 2 [gene_biotype:protein_coding transcript_biotype:protein_coding]	FALSE	GO:0007017 // GO:0051258 // GO:0014823 // GO:0048741 // GO:0008152	microtubule-based process // protein polymerization // response to activity // skeletal muscle fiber development // metabolic process	GO:0005737 // GO:0005856 // GO:0005874 // GO:0043234 // GO:0016459	cytoplasm // cytoskeleton // microtubule // protein complex // myosin complex	GO:0000166 // GO:0003924 // GO:0005200 // GO:0005525 // GO:0003774 // GO:0003779 // GO:0005524	nucleotide binding // GTPase activity // structural constituent of cytoskeleton // GTP binding // motor activity // actin binding // ATP binding	---	---
12944525	8.40918	8.1188	8.30742	8.53955	8.38803	8.36301	8.19265	8.11916	8.22938	8.12553	NM_001017630	stk16	NM_001017630	RefSeq	Danio rerio serine/threonine kinase 16 (stk16), mRNA.	FALSE	GO:0006468	protein phosphorylation	GO:0005575	cellular_component	GO:0004672 // GO:0005524	protein kinase activity // ATP binding	---	---
12944536	9.88994	10.0432	9.76123	9.66534	9.80311	9.97577	10.1465	10.0076	9.61064	9.6489	NM_001082796	atic	NM_001082796	RefSeq	Danio rerio 5-aminoimidazole-4-carboxamide ribonucleotide formyltransferase/IMP cyclohydrolase (atic), mRNA.	FALSE	GO:0006164	purine nucleotide biosynthetic process	---	---	GO:0003824 // GO:0003937 // GO:0004643	catalytic activity // IMP cyclohydrolase activity // phosphoribosylaminoimidazolecarboxamide formyltransferase activity	---	---
12944556	2.87701	3.16562	3.00332	3.03116	3.33168	3.19825	3.11268	3.03431	2.99257	3.00674	NM_001145629	cpo	NM_001145629	RefSeq	Danio rerio carboxypeptidase O (cpo), mRNA.	FALSE	GO:0006508 // GO:0006508	proteolysis // proteolysis	GO:0005615	extracellular space	GO:0004181 // GO:0004181 // GO:0008270	metallocarboxypeptidase activity // metallocarboxypeptidase activity // zinc ion binding	---	---
12944566	5.99425	5.86003	5.68818	5.90086	5.8758	5.88281	5.7865	6.04582	5.89576	5.90359	---	---	GENSCAN00000026251	ENSEMBL	cdna:genscan chromosome:GRCz10:1:5006533:5039812:-1 transcript_biotype:protein_coding	FALSE	---	---	---	---	---	---	---	---
12944571	6.46157	6.11016	6.49522	6.15282	6.57845	6.36187	6.6444	6.92451	7.29801	6.92751	NM_001145693	abcb6a	NM_001145693	RefSeq	Danio rerio ATP-binding cassette, sub-family B (MDR/TAP), member 6a (abcb6a), mRNA.	FALSE	GO:0006810 // GO:0055085 // GO:0061072 // GO:0097325 // GO:0008152	transport // transmembrane transport // iris morphogenesis // melanocyte proliferation // metabolic process	GO:0016020 // GO:0016021 // GO:0016021	membrane // integral component of membrane // integral component of membrane	GO:0000166 // GO:0005524 // GO:0016887 // GO:0042626 // GO:0042626	nucleotide binding // ATP binding // ATPase activity // ATPase activity, coupled to transmembrane movement of substances // ATPase activity, coupled to transmembrane movement of substances	---	---
12944592	8.78279	8.89077	8.84972	8.90017	8.91868	8.95512	8.85856	8.99565	8.80073	8.98451	NM_199928	cnppd1	NM_199928	RefSeq	Danio rerio cyclin Pas1/PHO80 domain containing 1 (cnppd1), mRNA.	FALSE	GO:0000079	regulation of cyclin-dependent protein serine/threonine kinase activity	GO:0005575	cellular_component	GO:0019901	protein kinase binding	---	---
12944603	5.11195	5.19449	4.97528	4.77616	4.98883	5.04015	5.63748	5.24501	4.97132	4.97391	XM_005160292	prkag3a	XM_005160292	RefSeq	PREDICTED: Danio rerio protein kinase, AMP-activated, gamma 3a non-catalytic subunit (prkag3a), transcript variant X1, mRNA.	FALSE	---	---	---	---	---	---	---	---
12944617	7.76629	7.57938	7.66328	7.85767	7.74753	7.74151	7.49618	7.48099	7.36649	7.51133	NM_001080014	fam134a	NM_001080014	RefSeq	Danio rerio family with sequence similarity 134, member A (fam134a), mRNA.	FALSE	GO:0008150	biological_process	GO:0016020 // GO:0016021 // GO:0016021 // GO:0016021	membrane // integral component of membrane // integral component of membrane // integral component of membrane	GO:0003674	molecular_function	---	---
12944631	7.54555	7.17371	7.28049	7.31152	7.22359	7.40663	7.54614	8.35394	8.16348	8.19193	XM_687718	fastkd2	XM_687718	RefSeq	PREDICTED: Danio rerio FAST kinase domains 2 (fastkd2), mRNA.	FALSE	GO:0006468	protein phosphorylation	---	---	GO:0004672	protein kinase activity	---	---
12944646	7.01751	7.09168	6.84579	6.95674	7.10011	6.90308	7.16091	7.06192	6.79464	6.98962	NM_001256242	gtf3c3	NM_001256242	RefSeq	Danio rerio general transcription factor IIIC, polypeptide 3 (gtf3c3), mRNA.	FALSE	---	---	---	---	---	---	---	---
12944653	5.98426	5.96143	5.87094	6.08496	5.90735	6.16232	6.22167	6.01719	6.27195	5.934	NM_001256242	gtf3c3	NM_001256242	RefSeq	Danio rerio general transcription factor IIIC, polypeptide 3 (gtf3c3), mRNA.	FALSE	---	---	---	---	---	---	---	---
12944661	9.22124	8.91578	9.18074	9.53605	9.49558	8.73615	8.65194	8.49883	8.83304	8.49743	XM_003197612	LOC100331355	XM_003197612	RefSeq	PREDICTED: Danio rerio E3 ubiquitin-protein ligase HECW2 (LOC100331355), mRNA.	FALSE	---	---	---	---	---	---	---	---
12944664	7.57308	7.27365	7.40592	7.61726	7.54741	7.18997	7.11437	6.85039	7.3652	6.8828	XM_003197612	LOC100331355	XM_003197612	RefSeq	PREDICTED: Danio rerio E3 ubiquitin-protein ligase HECW2 (LOC100331355), mRNA.	FALSE	---	---	---	---	---	---	---	---
12944687	2.94984	3.11652	3.01588	3.09749	3.24668	3.06771	3.04175	2.88732	3.03212	2.89275	---	---	GENSCAN00000026232	ENSEMBL	cdna:genscan chromosome:GRCz10:1:5768010:5870313:1 transcript_biotype:protein_coding	FALSE	---	---	---	---	---	---	---	---
12944689	4.44941	4.41291	4.57286	4.37751	4.06788	4.43931	4.36086	4.46703	4.75272	4.34175	NM_001145627	si:ch211-93g23.2	NM_001145627	RefSeq	Danio rerio si:ch211-93g23.2 (si:ch211-93g23.2), mRNA.	FALSE	GO:0008152 // GO:0032259 // GO:0032259	metabolic process // methylation // methylation	GO:0005737	cytoplasm	GO:0008168 // GO:0008757 // GO:0008757	methyltransferase activity // S-adenosylmethionine-dependent methyltransferase activity // S-adenosylmethionine-dependent methyltransferase activity	---	---
12944697	7.51136	7.32406	7.27742	7.32048	7.27689	7.47601	7.66469	7.61737	7.63666	7.64205	NM_213314	ube2f	NM_213314	RefSeq	Danio rerio ubiquitin-conjugating enzyme E2F (putative) (ube2f), mRNA.	FALSE	GO:0016567 // GO:0045116 // GO:0045116 // GO:0045116 // GO:0016567 // GO:0045116	protein ubiquitination // protein neddylation // protein neddylation // protein neddylation // protein ubiquitination // protein neddylation	GO:0005737 // GO:0005737	cytoplasm // cytoplasm	GO:0000166 // GO:0005524 // GO:0008766 // GO:0016874 // GO:0018169 // GO:0019788 // GO:0031625 // GO:0043773 // GO:0043774 // GO:0061630 // GO:0070735 // GO:0070736 // GO:0070737 // GO:0070738 // GO:0070739 // GO:0070740 // GO:0031625 // GO:0061630	nucleotide binding // ATP binding // UDP-N-acetylmuramoylalanyl-D-glutamyl-2,6-diaminopimelate-D-alanyl-D-alanine ligase activity // ligase activity // ribosomal S6-glutamic acid ligase activity // NEDD8 transferase activity // ubiquitin protein ligase binding // coenzyme F420-0 gamma-glutamyl ligase activity // coenzyme F420-2 alpha-glutamyl ligase activity // ubiquitin protein ligase activity /…	---	---
12944715	6.34622	6.83567	6.56121	6.75337	6.64922	6.26296	6.12348	6.18881	6.46807	6.4716	ENSDART00000092118	erbb4a	ENSDART00000092118	ENSEMBL	erb-b2 receptor tyrosine kinase 4a [gene_biotype:protein_coding transcript_biotype:protein_coding]	FALSE	GO:0006468 // GO:0007169 // GO:0016310 // GO:0048699 // GO:0006915 // GO:0018108 // GO:0023014	protein phosphorylation // transmembrane receptor protein tyrosine kinase signaling pathway // phosphorylation // generation of neurons // apoptotic process // peptidyl-tyrosine phosphorylation // signal transduction by protein phosphorylation	GO:0016020 // GO:0016021 // GO:0005829	membrane // integral component of membrane // cytosol	GO:0000166 // GO:0004672 // GO:0004713 // GO:0004714 // GO:0004716 // GO:0005524 // GO:0016301 // GO:0016740 // GO:0042802	nucleotide binding // protein kinase activity // protein tyrosine kinase activity // transmembrane receptor protein tyrosine kinase activity // receptor signaling protein tyrosine kinase activity // ATP binding // kinase activity // transferase activity // identical protein binding	---	---
12944737	2.76573	3.27457	2.93753	2.99878	3.06641	2.84596	3.07688	2.86094	3.0234	2.91978	---	---	ENSDART00000133377	ENSEMBL	si:ch211-227n20.2 [gene_biotype:processed_transcript transcript_biotype:processed_transcript]	FALSE	---	---	---	---	---	---	---	---
12944742	5.51023	5.48402	5.47935	5.62909	5.33306	5.43741	5.75848	6.85914	6.78975	6.40516	XM_009306080	LOC101885162	XM_009306080	RefSeq	PREDICTED: Danio rerio receptor tyrosine-protein kinase erbB-4-like (LOC101885162), transcript variant X1, mRNA.	FALSE	---	---	---	---	---	---	---	---
12944748	6.87218	6.14109	6.75775	6.61184	6.42294	6.40414	6.48784	6.60786	6.37815	6.4569	ENSDART00000085203	efnb2b	ENSDART00000085203	ENSEMBL	ephrin-B2b [gene_biotype:protein_coding transcript_biotype:protein_coding]	FALSE	GO:0001568 // GO:0007411 // GO:0016477 // GO:0048013 // GO:0048514 // GO:0007411 // GO:0016477 // GO:0048013 // GO:0048514	blood vessel development // axon guidance // cell migration // ephrin receptor signaling pathway // blood vessel morphogenesis // axon guidance // cell migration // ephrin receptor signaling pathway // blood vessel morphogenesis	GO:0005886 // GO:0016020 // GO:0016021 // GO:0005886	plasma membrane // membrane // integral component of membrane // plasma membrane	GO:0046875 // GO:0046875	ephrin receptor binding // ephrin receptor binding	---	---
12944756	3.1783	3.47235	3.39507	3.29943	3.14998	3.09229	3.69464	2.85737	3.35756	3.06503	XM_009305797	mxb	XM_009305797	RefSeq	PREDICTED: Danio rerio myxovirus (influenza) resistance B (mxb), transcript variant X1, mRNA.	FALSE	GO:0009615 // GO:0008152	response to virus // metabolic process	GO:0005737	cytoplasm	GO:0000166 // GO:0003924 // GO:0005525	nucleotide binding // GTPase activity // GTP binding	---	---
12944774	4.13464	4.37622	4.42765	4.57474	4.72823	4.67983	4.42275	4.60154	4.27017	4.81301	NM_182942	mxa	NM_182942	RefSeq	Danio rerio myxovirus (influenza) resistance A (mxa), mRNA.	FALSE	GO:0009615 // GO:0046685 // GO:0008152	response to virus // response to arsenic-containing substance // metabolic process	GO:0005737	cytoplasm	GO:0000166 // GO:0003924 // GO:0005525	nucleotide binding // GTPase activity // GTP binding	---	---
12944787	10.1075	10.3947	10.3513	10.5029	10.3193	10.4936	10.348	10.0813	10.4194	10.0279	---	---	NONDRET000538	NONCODE	Non-coding transcript identified by NONCODE: Antisense,Sense No Exonic	FALSE	---	---	---	---	---	---	---	---
12944795	6.326	6.22804	6.6626	7.7364	7.37132	6.44726	5.92312	5.2986	5.24527	5.56333	---	---	NM_001102569	RefSeq	Danio rerio Ras association and DIL domains (radil), mRNA.	TRUE	---	---	---	---	---	---	---	---
12944808	3.13791	3.17076	3.15234	3.16401	3.54467	3.18253	3.16022	3.16022	3.15643	3.11565	---	---	ENSDART00000152199	ENSEMBL	si:ch211-190d13.1 [gene_biotype:lincRNA transcript_biotype:lincRNA]	FALSE	---	---	---	---	---	---	---	---
12944811	9.53755	9.38791	9.57681	9.62762	9.53827	9.62795	9.58671	9.77922	9.74692	9.82145	NM_200162	arglu1b	NM_200162	RefSeq	Danio rerio arginine and glutamate rich 1b (arglu1b), mRNA.	FALSE	GO:0008150	biological_process	GO:0005575	cellular_component	GO:0003674	molecular_function	---	---
12944817	7.98385	7.85422	7.85007	7.95272	7.80429	7.96406	7.84717	8.06349	7.90307	7.9563	NM_131808	efnb2b	NM_131808	RefSeq	Danio rerio ephrin-B2b (efnb2b), mRNA.	FALSE	GO:0001568 // GO:0007411 // GO:0016477 // GO:0048013 // GO:0048514 // GO:0007411 // GO:0016477 // GO:0048013 // GO:0048514	blood vessel development // axon guidance // cell migration // ephrin receptor signaling pathway // blood vessel morphogenesis // axon guidance // cell migration // ephrin receptor signaling pathway // blood vessel morphogenesis	GO:0005886 // GO:0016020 // GO:0016021 // GO:0005886	plasma membrane // membrane // integral component of membrane // plasma membrane	GO:0046875 // GO:0046875	ephrin receptor binding // ephrin receptor binding	---	---
12944823	3.2751	3.53761	3.38423	3.10642	3.27697	3.07114	3.18192	3.21291	2.9513	3.08994	NM_001128672	mxb	NM_001128672	RefSeq	Danio rerio myxovirus (influenza) resistance B (mxb), mRNA.	FALSE	GO:0009615 // GO:0008152 // GO:0046685	response to virus // metabolic process // response to arsenic-containing substance	GO:0005737	cytoplasm	GO:0000166 // GO:0003924 // GO:0005525	nucleotide binding // GTPase activity // GTP binding	---	---
12944840	6.46344	6.18175	6.54454	7.14431	6.85621	6.51061	6.31987	6.22868	6.39459	6.64437	---	---	XM_009306153	RefSeq	PREDICTED: Danio rerio si:dkeyp-9d4.3 (si:dkeyp-9d4.3), transcript variant X1, mRNA.	TRUE	---	---	---	---	---	---	---	---
12944843	6.11085	6.05248	6.22015	6.92402	6.54124	6.06785	5.65489	5.95491	5.69421	6.10561	---	---	XM_009306153	RefSeq	PREDICTED: Danio rerio si:dkeyp-9d4.3 (si:dkeyp-9d4.3), transcript variant X1, mRNA.	TRUE	---	---	---	---	---	---	---	---
12944848	6.12127	5.90466	5.94633	6.73425	6.64957	6.12445	5.77687	5.865	5.91565	5.87731	---	---	XM_009306153	RefSeq	PREDICTED: Danio rerio si:dkeyp-9d4.3 (si:dkeyp-9d4.3), transcript variant X1, mRNA.	TRUE	---	---	---	---	---	---	---	---
12944851	2.34831	2.34477	2.50103	2.28417	2.2368	2.56883	2.42419	2.48842	2.35872	2.31413	XM_009306148	si:dkeyp-9d4.2	XM_009306148	RefSeq	PREDICTED: Danio rerio si:dkeyp-9d4.2 (si:dkeyp-9d4.2), mRNA.	FALSE	---	---	---	---	GO:0005525	GTP binding	---	---
12944860	2.36048	2.57364	2.18755	2.58408	2.83472	2.72572	2.27727	2.11855	2.2939	2.3126	XM_009306382	LOC100535611	XM_009306382	RefSeq	PREDICTED: Danio rerio interferon-induced protein 44-like (LOC100535611), mRNA.	FALSE	---	---	---	---	---	---	---	---
12944866	3.25873	3.39477	3.69224	3.54603	4.12511	3.61833	3.50066	3.31594	3.62546	3.63502	XM_001345965	si:dkey-79f11.5	XM_001345965	RefSeq	PREDICTED: Danio rerio si:dkey-79f11.5 (si:dkey-79f11.5), transcript variant X1, mRNA.	FALSE	---	---	---	---	GO:0005525	GTP binding	---	---
12944876	3.16484	3.44544	3.3361	3.36412	3.42262	3.30113	3.12625	3.3019	3.04165	3.14102	XM_001919715	LOC100007561	XM_001919715	RefSeq	PREDICTED: Danio rerio interferon-induced protein 44-like (LOC100007561), mRNA.	FALSE	---	---	---	---	---	---	---	---
12944884	4.41113	4.6965	4.14761	4.54851	4.24245	4.27778	4.10158	4.3271	4.20087	4.31892	XM_001345945	si:dkey-79f11.7	XM_001345945	RefSeq	PREDICTED: Danio rerio si:dkey-79f11.7 (si:dkey-79f11.7), transcript variant X2, mRNA.	FALSE	---	---	---	---	GO:0005525	GTP binding	---	---
12944896	2.72466	2.85773	3.20986	3.13812	2.79985	2.64823	2.55587	2.89042	2.50003	2.82237	XM_009306111	si:dkey-79f11.7	XM_009306111	RefSeq	PREDICTED: Danio rerio si:dkey-79f11.7 (si:dkey-79f11.7), transcript variant X1, mRNA.	FALSE	---	---	---	---	GO:0005525	GTP binding	---	---
12944906	2.71653	2.481	2.68614	2.56986	2.88922	2.62236	2.71282	2.78416	2.70616	2.81406	XM_009306125	si:dkey-79f11.9	XM_009306125	RefSeq	PREDICTED: Danio rerio si:dkey-79f11.9 (si:dkey-79f11.9), mRNA.	FALSE	---	---	---	---	GO:0005525	GTP binding	---	---
12944913	2.65067	2.63511	2.5818	2.62497	2.80599	2.81201	2.71738	2.51059	2.57604	2.77414	XM_001345921	si:dkey-79f11.10	XM_001345921	RefSeq	PREDICTED: Danio rerio si:dkey-79f11.10 (si:dkey-79f11.10), mRNA.	FALSE	---	---	---	---	GO:0005525	GTP binding	---	---
12944918	7.4023	6.80652	7.30921	7.48568	7.5497	6.94963	7.23281	7.68274	7.66004	6.90754	NR_120315	wu:fc47e11	NR_120315	RefSeq	Danio rerio wu:fc47e11 (wu:fc47e11), long non-coding RNA.	FALSE	---	---	---	---	---	---	---	---
12944926	7.12779	7.32177	7.04984	7.52029	7.71622	6.74262	6.88755	6.57571	6.61449	6.7917	XM_009298340	LOC103909971	XM_009298340	RefSeq	PREDICTED: Danio rerio monocyte to macrophage differentiation factor 2-like (LOC103909971), transcript variant X1, mRNA.	FALSE	---	---	---	---	---	---	---	---
12944935	5.89939	6.18189	6.36418	6.77345	6.42742	5.90528	6.00596	5.5862	5.30706	5.5542	ENSDART00000145460	radil	ENSDART00000145460	ENSEMBL	Ras association and DIL domains [gene_biotype:protein_coding transcript_biotype:protein_coding]	FALSE	GO:0001755 // GO:0007155 // GO:0007165 // GO:0007275	neural crest cell migration // cell adhesion // signal transduction // multicellular organismal development	GO:0005575	cellular_component	---	---	---	---
12944939	4.68733	4.70837	4.94969	4.53868	4.75279	4.52467	4.77811	4.66905	4.59441	5.01103	XM_009306166	si:dkeyp-9d4.5	XM_009306166	RefSeq	PREDICTED: Danio rerio si:dkeyp-9d4.5 (si:dkeyp-9d4.5), mRNA.	FALSE	GO:0006810 // GO:0055085	transport // transmembrane transport	GO:0016020 // GO:0016021	membrane // integral component of membrane	GO:0005215	transporter activity	---	---
12944956	4.70795	4.83283	4.43119	4.75364	4.75202	4.63704	4.74123	4.72426	4.84818	4.72695	XM_009306387	LOC100007317	XM_009306387	RefSeq	PREDICTED: Danio rerio voltage-dependent T-type calcium channel subunit alpha-1H-like (LOC100007317), mRNA.	FALSE	---	---	---	---	---	---	---	---
12944985	4.28347	4.30865	4.25557	4.26833	4.27405	4.01911	4.25731	4.20898	4.44757	4.20757	XM_001919558	myo15ab	XM_001919558	RefSeq	PREDICTED: Danio rerio myosin XVAb (myo15ab), mRNA.	FALSE	---	---	GO:0005856 // GO:0016459	cytoskeleton // myosin complex	GO:0003774 // GO:0005524	motor activity // ATP binding	---	---
12945034	7.55066	7.73687	7.59241	7.7795	7.69857	7.88266	7.87338	7.73352	7.67072	7.75462	NM_001077387	alkbh5	NM_001077387	RefSeq	Danio rerio alkB homolog 5, RNA demethylase (alkbh5), mRNA.	FALSE	GO:0001666 // GO:0006397 // GO:0006397 // GO:0006406 // GO:0006406 // GO:0007283 // GO:0035553 // GO:0035553 // GO:0055114 // GO:0006397 // GO:0006406 // GO:0035553	response to hypoxia // mRNA processing // mRNA processing // mRNA export from nucleus // mRNA export from nucleus // spermatogenesis // oxidative single-stranded RNA demethylation // oxidative single-stranded RNA demethylation // oxidation-reduction process // mRNA processing // mRNA export from nucleus // oxidative single-stranded RNA demethylation	GO:0005634 // GO:0005634 // GO:0016607 // GO:0005634 // GO:0005634 // GO:0016607	nucleus // nucleus // nuclear speck // nucleus // nucleus // nuclear speck	GO:0000907 // GO:0016491 // GO:0016706 // GO:0018602 // GO:0019798 // GO:0034792 // GO:0035515 // GO:0035515 // GO:0043734 // GO:0044822 // GO:0046872 // GO:0051213 // GO:0052634 // GO:0052635 // GO:0044822	sulfonate dioxygenase activity // oxidoreductase activity // oxidoreductase activity, acting on paired donors, with incorporation or reduction of molecular oxygen, 2-oxoglutarate as one donor, and incorporation of one atom each of oxygen into both donors // 2,4-dichlorophenoxyacetate alpha-ketoglutarate dioxygenase activity // procollagen-proline dioxygenase activity // hypophosphite dioxygenase …	---	---
12945040	6.76951	7.21811	7.02553	6.74589	6.86842	6.67182	6.89845	6.97055	6.76313	7.18703	NM_001076648	mief2	NM_001076648	RefSeq	Danio rerio mitochondrial elongation factor 2 (mief2), mRNA.	FALSE	---	---	---	---	---	---	---	---
12945057	4.96909	5.08393	5.17448	4.87015	4.71517	4.90141	4.63313	4.74836	4.70206	5.04412	NM_214802	smcr8b	NM_214802	RefSeq	Danio rerio Smith-Magenis syndrome chromosome region, candidate 8b (smcr8b), mRNA.	FALSE	---	---	---	---	---	---	---	---
12945066	6.65605	7.41354	7.48557	8.12534	8.06361	7.36	7.40317	7.07771	7.01482	6.61453	XR_662947	hel_dr1	XR_662947	RefSeq	PREDICTED: Danio rerio helentron 1 helitron-like transposon replicase/helicase/endonuclease (hel_dr1), misc_RNA.	FALSE	---	---	---	---	---	---	---	---
12945070	6.98581	7.85595	8.11735	8.47565	8.35086	7.79305	7.54582	7.35679	7.58486	6.45307	XR_662947	hel_dr1	XR_662947	RefSeq	PREDICTED: Danio rerio helentron 1 helitron-like transposon replicase/helicase/endonuclease (hel_dr1), misc_RNA.	FALSE	---	---	---	---	---	---	---	---
12945074	5.89315	5.98282	6.079	6.36381	6.37537	5.89519	6.12405	5.64677	5.67945	6.05374	XM_693747	si:ch211-160d14.6	XM_693747	RefSeq	PREDICTED: Danio rerio si:ch211-160d14.6 (si:ch211-160d14.6), mRNA.	FALSE	GO:0006810 // GO:0055085 // GO:0015844 // GO:1901642	transport // transmembrane transport // monoamine transport // nucleoside transmembrane transport	GO:0016020 // GO:0016021	membrane // integral component of membrane	GO:0005337 // GO:0008504	nucleoside transmembrane transporter activity // monoamine transmembrane transporter activity	---	---
12945089	5.6019	5.49292	5.75992	6.17782	5.83844	5.54105	5.63521	5.37072	5.01952	5.59725	XM_005170877	fscn1b	XM_005170877	RefSeq	PREDICTED: Danio rerio fascin actin-bundling protein 1b (fscn1b), mRNA.	FALSE	GO:0007015 // GO:0016477 // GO:0030036	actin filament organization // cell migration // actin cytoskeleton organization	GO:0005737 // GO:0005856	cytoplasm // cytoskeleton	GO:0003779 // GO:0030674 // GO:0051015	actin binding // protein binding, bridging // actin filament binding	---	---
12945096	8.24559	8.22035	8.17662	8.201	8.28887	8.25725	8.23657	8.27755	8.27546	8.29835	NM_199602	zgc:77849	NM_199602	RefSeq	Danio rerio zgc:77849 (zgc:77849), mRNA.	FALSE	GO:0071466	cellular response to xenobiotic stimulus	GO:0005575	cellular_component	GO:0003674	molecular_function	---	---
12945105	4.72948	4.89127	4.8689	4.67797	4.62969	4.78283	4.56881	4.52149	4.59998	4.72173	XR_662952	LOC103911861	XR_662952	RefSeq	PREDICTED: Danio rerio uncharacterized LOC103911861 (LOC103911861), transcript variant X1, ncRNA.	FALSE	---	---	---	---	---	---	---	---
12945114	2.93364	2.9481	3.15976	3.03907	3.1387	3.05292	2.88885	3.0126	2.98992	3.02933	NM_212812	tlr2	NM_212812	RefSeq	Danio rerio toll-like receptor 2 (tlr2), mRNA.	FALSE	GO:0002224 // GO:0002237 // GO:0002376 // GO:0002755 // GO:0006954 // GO:0006955 // GO:0007165 // GO:0034134 // GO:0045087 // GO:0050707 // GO:0050729	toll-like receptor signaling pathway // response to molecule of bacterial origin // immune system process // MyD88-dependent toll-like receptor signaling pathway // inflammatory response // immune response // signal transduction // toll-like receptor 2 signaling pathway // innate immune response // regulation of cytokine secretion // positive regulation of inflammatory response	GO:0016020 // GO:0016021	membrane // integral component of membrane	GO:0004888	transmembrane signaling receptor activity	---	---
12945117	7.47572	7.6512	7.39657	7.58029	7.68627	7.38932	7.56528	7.37547	7.4477	7.72077	NM_201029	prkcba	NM_201029	RefSeq	Danio rerio protein kinase C, beta a (prkcba), mRNA.	FALSE	GO:0006468 // GO:0016310 // GO:0035556	protein phosphorylation // phosphorylation // intracellular signal transduction	GO:0005622	intracellular	GO:0000166 // GO:0004672 // GO:0004674 // GO:0004697 // GO:0005524 // GO:0008270 // GO:0016301 // GO:0016740 // GO:0046872	nucleotide binding // protein kinase activity // protein serine/threonine kinase activity // protein kinase C activity // ATP binding // zinc ion binding // kinase activity // transferase activity // metal ion binding	---	---
12945135	4.89324	5.09935	5.23547	4.67608	5.20967	5.23021	4.90935	5.00004	5.43011	5.23908	XM_009306239	cacng3a	XM_009306239	RefSeq	PREDICTED: Danio rerio calcium channel, voltage-dependent, gamma subunit 3a (cacng3a), transcript variant X2, mRNA.	FALSE	GO:0006810 // GO:0006811 // GO:0006816 // GO:0019226 // GO:0034765 // GO:0070588 // GO:2000311	transport // ion transport // calcium ion transport // transmission of nerve impulse // regulation of ion transmembrane transport // calcium ion transmembrane transport // regulation of alpha-amino-3-hydroxy-5-methyl-4-isoxazole propionate selective glutamate receptor activity	GO:0016020 // GO:0016021 // GO:0032281	membrane // integral component of membrane // AMPA glutamate receptor complex	GO:0005244 // GO:0005245 // GO:0005262 // GO:0016247	voltage-gated ion channel activity // voltage-gated calcium channel activity // calcium channel activity // channel regulator activity	---	---
12945158	4.72269	5.17887	5.00966	4.97115	5.05058	5.1888	5.31929	4.91251	4.77331	5.06067	NM_001079934	zgc:152698	NM_001079934	RefSeq	Danio rerio zgc:152698 (zgc:152698), mRNA.	FALSE	GO:0007165 // GO:0007264	signal transduction // small GTPase mediated signal transduction	GO:0016020 // GO:0005622	membrane // intracellular	GO:0000166 // GO:0005525	nucleotide binding // GTP binding	---	---
12945160	9.41898	9.14811	9.03916	8.70972	8.78864	9.42507	9.51546	9.19137	9.36187	9.30984	NM_001003890	plk1	NM_001003890	RefSeq	Danio rerio polo-like kinase 1 (Drosophila) (plk1), mRNA.	FALSE	GO:0000278 // GO:0006468 // GO:0016310	mitotic cell cycle // protein phosphorylation // phosphorylation	---	---	GO:0000166 // GO:0004672 // GO:0004674 // GO:0005524 // GO:0016301 // GO:0016740	nucleotide binding // protein kinase activity // protein serine/threonine kinase activity // ATP binding // kinase activity // transferase activity	---	---
12945184	7.03622	6.82632	6.92981	6.2397	6.71852	6.63726	7.21608	6.79883	6.93611	6.86515	NM_001110102	chtf18	NM_001110102	RefSeq	Danio rerio CTF18, chromosome transmission fidelity factor 18 homolog (S. cerevisiae) (chtf18), mRNA.	FALSE	---	---	GO:0005575	cellular_component	GO:0000166 // GO:0005524	nucleotide binding // ATP binding	---	---
12945206	4.14167	4.15904	4.39476	3.94847	4.41221	4.29562	4.48344	3.86004	4.20997	3.85934	ENSDART00000143336	chtf18	ENSDART00000143336	ENSEMBL	CTF18, chromosome transmission fidelity factor 18 homolog (S. cerevisiae) [gene_biotype:protein_coding transcript_biotype:processed_transcript]	FALSE	---	---	---	---	GO:0000166 // GO:0005524	nucleotide binding // ATP binding	---	---
12945216	2.71021	2.71133	2.72459	2.83395	2.6546	2.76592	2.61153	2.8822	2.66858	2.70455	---	---	ENSDART00000142384	ENSEMBL	si:ch211-57e21.4 [gene_biotype:antisense transcript_biotype:antisense]	FALSE	---	---	---	---	---	---	---	---
12945219	8.58288	8.3985	8.47452	8.45067	8.41159	8.50778	8.29878	7.94658	8.02567	8.1932	NM_001020780	uncx4.1	NM_001020780	RefSeq	Danio rerio Unc4.1 homeobox (C. elegans) (uncx4.1), mRNA.	FALSE	GO:0006351 // GO:0006355 // GO:0007275 // GO:0007399 // GO:0030154	transcription, DNA-templated // regulation of transcription, DNA-templated // multicellular organismal development // nervous system development // cell differentiation	GO:0005634	nucleus	GO:0003677 // GO:0043565	DNA binding // sequence-specific DNA binding	---	---
12945233	5.57988	5.61663	5.27087	5.95061	5.83369	5.65045	5.60435	5.54414	5.55599	5.67595	XM_001920348	elfn1b	XM_001920348	RefSeq	PREDICTED: Danio rerio extracellular leucine-rich repeat and fibronectin type III domain containing 1b (elfn1b), transcript variant X1, mRNA.	FALSE	---	---	GO:0016020 // GO:0016021	membrane // integral component of membrane	GO:0005515	protein binding	---	---
12945243	8.41567	8.43852	8.35814	7.99031	8.22373	8.32657	8.34334	8.52961	8.51568	8.4261	NM_200084	pmm2	NM_200084	RefSeq	Danio rerio phosphomannomutase 2 (pmm2), mRNA.	FALSE	GO:0006487 // GO:0008152 // GO:0009298 // GO:0022008 // GO:0048701 // GO:0090171 // GO:0090171	protein N-linked glycosylation // metabolic process // GDP-mannose biosynthetic process // neurogenesis // embryonic cranial skeleton morphogenesis // chondrocyte morphogenesis // chondrocyte morphogenesis	GO:0005737	cytoplasm	GO:0003824 // GO:0004615 // GO:0016853	catalytic activity // phosphomannomutase activity // isomerase activity	---	---
12945252	4.71905	4.61025	4.9584	5.15886	5.09368	4.9329	4.85857	4.68507	4.62893	4.61719	NM_001111161	rgs11	NM_001111161	RefSeq	Danio rerio regulator of G-protein signaling 11 (rgs11), mRNA.	FALSE	GO:0007186 // GO:0035556	G-protein coupled receptor signaling pathway // intracellular signal transduction	GO:0005737 // GO:0005834 // GO:0005886	cytoplasm // heterotrimeric G-protein complex // plasma membrane	GO:0004871 // GO:0005096	signal transducer activity // GTPase activator activity	---	---
12945271	4.31067	4.16593	4.2594	4.04656	4.48357	4.27302	4.16145	4.0781	4.28085	4.06438	XM_009306285	LOC103911876	XM_009306285	RefSeq	PREDICTED: Danio rerio uncharacterized LOC103911876 (LOC103911876), transcript variant X1, mRNA.	FALSE	---	---	---	---	---	---	---	---
12945274	4.34209	4.85375	4.28582	4.18713	4.27375	3.95016	4.14832	4.16662	3.8707	3.82134	NM_201048	pdia2	NM_201048	RefSeq	Danio rerio protein disulfide isomerase family A, member 2 (pdia2), mRNA.	FALSE	GO:0006457 // GO:0034976 // GO:0045454 // GO:1902175 // GO:0008152	protein folding // response to endoplasmic reticulum stress // cell redox homeostasis // regulation of oxidative stress-induced intrinsic apoptotic signaling pathway // metabolic process	GO:0005783 // GO:0005623	endoplasmic reticulum // cell	GO:0003756 // GO:0003756 // GO:0016853 // GO:0031545	protein disulfide isomerase activity // protein disulfide isomerase activity // isomerase activity // peptidyl-proline 4-dioxygenase activity	---	---
12945289	3.6115	3.88629	3.99473	3.87621	4.14419	3.69102	3.55481	3.69677	3.94272	3.80111	XM_001336292	si:dkeyp-75b4.8	XM_001336292	RefSeq	PREDICTED: Danio rerio si:dkeyp-75b4.8 (si:dkeyp-75b4.8), mRNA.	FALSE	---	---	GO:0016020 // GO:0016021	membrane // integral component of membrane	---	---	---	---
12945295	3.48308	3.39424	3.34474	3.31797	3.43543	3.50765	3.24391	3.38665	3.42421	3.57412	XM_002660367	si:dkeyp-75b4.10	XM_002660367	RefSeq	PREDICTED: Danio rerio si:dkeyp-75b4.10 (si:dkeyp-75b4.10), mRNA.	FALSE	---	---	---	---	---	---	---	---
12945301	6.67173	6.60248	6.88796	7.11573	7.01137	6.77733	6.75466	6.71494	6.93539	6.80095	XM_009306306	trim2b	XM_009306306	RefSeq	PREDICTED: Danio rerio tripartite motif containing 2b (trim2b), mRNA.	FALSE	---	---	GO:0005622	intracellular	GO:0008270	zinc ion binding	---	---
12945319	10.0119	10.0839	10.005	9.80646	9.75871	9.95962	10.1596	10.1807	9.96411	10.0641	NM_212774	fgb	NM_212774	RefSeq	Danio rerio fibrinogen beta chain (fgb), mRNA.	FALSE	GO:0007165 // GO:0030168 // GO:0051258 // GO:0072378 // GO:0072378	signal transduction // platelet activation // protein polymerization // blood coagulation, fibrin clot formation // blood coagulation, fibrin clot formation	GO:0005577	fibrinogen complex	GO:0005102 // GO:0030674	receptor binding // protein binding, bridging	---	---
12945339	6.80903	6.74962	6.88482	6.756	6.74642	6.83377	6.96235	6.94243	6.74441	6.78348	XM_001921155	lratb	XM_001921155	RefSeq	PREDICTED: Danio rerio lecithin retinol acyltransferase b (phosphatidylcholine-retinol O-acyltransferase) (lratb), mRNA.	FALSE	GO:0042572 // GO:0042572 // GO:0008152	retinol metabolic process // retinol metabolic process // metabolic process	GO:0016020 // GO:0016021	membrane // integral component of membrane	GO:0016740 // GO:0047173 // GO:0047173	transferase activity // phosphatidylcholine-retinol O-acyltransferase activity // phosphatidylcholine-retinol O-acyltransferase activity	---	---
12945361	4.6871	4.81528	4.85392	5.13603	5.13263	4.68714	4.66003	4.59357	5.05996	4.60195	NM_001135971	zgc:194355	NM_001135971	RefSeq	Danio rerio zgc:194355 (zgc:194355), mRNA.	FALSE	GO:0008152	metabolic process	GO:0016020 // GO:0016021	membrane // integral component of membrane	GO:0016740 // GO:0016746	transferase activity // transferase activity, transferring acyl groups	---	---
12945366	3.81388	3.81932	3.94811	3.79435	3.96566	3.77102	3.72363	3.79918	3.87508	3.84067	NM_001080024	rbm46	NM_001080024	RefSeq	Danio rerio RNA binding motif protein 46 (rbm46), mRNA.	FALSE	GO:0008150	biological_process	GO:0005575	cellular_component	GO:0000166 // GO:0003676 // GO:0003723	nucleotide binding // nucleic acid binding // RNA binding	---	---
12945374	5.83397	5.75178	5.73633	6.01318	5.80352	6.10119	5.70781	5.73438	5.68758	5.80171	XM_009306318	npy2rl	XM_009306318	RefSeq	PREDICTED: Danio rerio neuropeptide Y receptor Y2, like (npy2rl), mRNA.	FALSE	GO:0007165 // GO:0007166 // GO:0007186 // GO:0007186 // GO:0007166 // GO:0007186 // GO:0007218	signal transduction // cell surface receptor signaling pathway // G-protein coupled receptor signaling pathway // G-protein coupled receptor signaling pathway // cell surface receptor signaling pathway // G-protein coupled receptor signaling pathway // neuropeptide signaling pathway	GO:0005887 // GO:0016020 // GO:0016021 // GO:0005887	integral component of plasma membrane // membrane // integral component of membrane // integral component of plasma membrane	GO:0004871 // GO:0004930 // GO:0004930 // GO:0004983 // GO:0042923 // GO:0004930	signal transducer activity // G-protein coupled receptor activity // G-protein coupled receptor activity // neuropeptide Y receptor activity // neuropeptide binding // G-protein coupled receptor activity	---	---
12945378	9.90155	9.99878	9.93293	9.95219	9.91611	10.0075	10.0458	10.0478	10.0264	9.95726	NM_001200009	eif3f	NM_001200009	RefSeq	Danio rerio eukaryotic translation initiation factor 3, subunit F (eif3f), mRNA.	FALSE	GO:0006412 // GO:0006413 // GO:0006413	translation // translational initiation // translational initiation	GO:0005737 // GO:0005852 // GO:0071541	cytoplasm // eukaryotic translation initiation factor 3 complex // eukaryotic translation initiation factor 3 complex, eIF3m	GO:0003743 // GO:0003743 // GO:0031369	translation initiation factor activity // translation initiation factor activity // translation initiation factor binding	---	---
12945387	6.82973	6.53478	6.79121	6.99423	7.05964	6.67255	6.93753	6.61	7.2504	6.69909	NM_200891	zgc:77880	NM_200891	RefSeq	Danio rerio zgc:77880 (zgc:77880), mRNA.	FALSE	GO:0006612 // GO:0018230 // GO:0006612 // GO:0018230	protein targeting to membrane // peptidyl-L-cysteine S-palmitoylation // protein targeting to membrane // peptidyl-L-cysteine S-palmitoylation	GO:0005783 // GO:0005794 // GO:0016020 // GO:0016021 // GO:0005783 // GO:0005794	endoplasmic reticulum // Golgi apparatus // membrane // integral component of membrane // endoplasmic reticulum // Golgi apparatus	GO:0008270 // GO:0016740 // GO:0016746 // GO:0019706 // GO:0019706 // GO:0046872 // GO:0019706	zinc ion binding // transferase activity // transferase activity, transferring acyl groups // protein-cysteine S-palmitoyltransferase activity // protein-cysteine S-palmitoyltransferase activity // metal ion binding // protein-cysteine S-palmitoyltransferase activity	---	---
12945397	7.088	7.2957	6.80791	6.99516	7.46465	6.83318	7.59142	6.63196	6.55247	6.51355	NM_001159921	tmem55bb	NM_001159921	RefSeq	Danio rerio transmembrane protein 55Bb (tmem55bb), mRNA.	FALSE	GO:0046856	phosphatidylinositol dephosphorylation	GO:0005764 // GO:0005765 // GO:0005768 // GO:0016020 // GO:0016021 // GO:0031902	lysosome // lysosomal membrane // endosome // membrane // integral component of membrane // late endosome membrane	GO:0016787 // GO:0034597	hydrolase activity // phosphatidylinositol-4,5-bisphosphate 4-phosphatase activity	---	---
12945405	6.47548	6.14801	6.21506	6.47345	6.57104	6.43082	6.56777	6.63748	6.58649	6.62477	NM_152956	dachb	NM_152956	RefSeq	Danio rerio dachshund b (dachb), mRNA.	FALSE	GO:0031018 // GO:0048839	endocrine pancreas development // inner ear development	---	---	---	---	---	---
12945424	9.07864	9.00404	9.23374	9.47102	9.27281	8.9534	9.22579	8.91285	8.85515	8.76992	NM_001004662	zgc:103678	NM_001004662	RefSeq	Danio rerio zgc:103678 (zgc:103678), mRNA.	FALSE	GO:0006850	mitochondrial pyruvate transport	GO:0005743 // GO:0016020 // GO:0016021	mitochondrial inner membrane // membrane // integral component of membrane	---	---	---	---
12945430	10.2617	10.3995	10.3441	10.3559	10.3055	10.0355	10.4086	10.4884	10.4125	10.4685	NM_131671	atp1b1b	NM_131671	RefSeq	Danio rerio ATPase, Na+/K+ transporting, beta 1b polypeptide (atp1b1b), mRNA.	FALSE	GO:0006810 // GO:0006811 // GO:0006813 // GO:0006814	transport // ion transport // potassium ion transport // sodium ion transport	GO:0005890 // GO:0016020 // GO:0016021	sodium:potassium-exchanging ATPase complex // membrane // integral component of membrane	---	---	---	---
12945439	3.47542	4.04154	3.69301	3.67637	3.38064	3.68744	3.5508	3.64713	3.85677	3.52088	XM_002660377	LOC100334711	XM_002660377	RefSeq	PREDICTED: Danio rerio cyclic nucleotide-gated channel rod photoreceptor subunit alpha-like (LOC100334711), transcript variant X1, mRNA.	FALSE	GO:0006810 // GO:0006811 // GO:0007603 // GO:0042391 // GO:0055085 // GO:0071805	transport // ion transport // phototransduction, visible light // regulation of membrane potential // transmembrane transport // potassium ion transmembrane transport	GO:0005887 // GO:0016020 // GO:0016021	integral component of plasma membrane // membrane // integral component of membrane	GO:0005216 // GO:0005222 // GO:0005223 // GO:0005249 // GO:0030553	ion channel activity // intracellular cAMP activated cation channel activity // intracellular cGMP activated cation channel activity // voltage-gated potassium channel activity // cGMP binding	---	---
12945447	3.23643	3.23011	3.27304	3.09492	3.45364	3.11854	3.30797	3.29269	3.39939	3.31624	---	---	NONDRET000602	NONCODE	Non-coding transcript identified by NONCODE: Sense No Exonic	FALSE	---	---	---	---	---	---	---	---
12945467	7.83655	7.47052	7.67794	7.27834	7.24926	7.72179	7.80599	7.29041	6.77736	7.46284	NM_001128774	knstrn	NM_001128774	RefSeq	Danio rerio kinetochore-localized astrin/SPAG5 binding protein (knstrn), mRNA.	FALSE	GO:0008150	biological_process	GO:0005575	cellular_component	GO:0003674	molecular_function	---	---
12945480	4.55705	4.33608	4.62793	5.07976	4.53663	4.56609	4.89447	4.11932	4.34906	4.09366	XM_009306495	LOC797518	XM_009306495	RefSeq	PREDICTED: Danio rerio guanine nucleotide-binding protein subunit alpha-12-like (LOC797518), mRNA.	FALSE	---	---	---	---	---	---	---	---
12945486	3.612	4.00243	3.92839	3.72855	3.54844	4.066	3.77102	3.84896	3.83136	3.98287	XM_009306498	eif3bb	XM_009306498	RefSeq	PREDICTED: Danio rerio eukaryotic translation initiation factor 3, subunit Bb (eif3bb), mRNA.	FALSE	GO:0006412 // GO:0006413 // GO:0006413	translation // translational initiation // translational initiation	GO:0005737 // GO:0005852 // GO:0005852	cytoplasm // eukaryotic translation initiation factor 3 complex // eukaryotic translation initiation factor 3 complex	GO:0000166 // GO:0003676 // GO:0003723 // GO:0003743 // GO:0003743 // GO:0031369	nucleotide binding // nucleic acid binding // RNA binding // translation initiation factor activity // translation initiation factor activity // translation initiation factor binding	---	---
12945504	3.86901	3.77763	3.77244	3.69479	4.15332	3.81654	3.77029	4.16468	3.62656	3.88755	XM_001337800	si:dkey-26i13.8	XM_001337800	RefSeq	PREDICTED: Danio rerio si:dkey-26i13.8 (si:dkey-26i13.8), transcript variant X1, mRNA.	FALSE	GO:0007018 // GO:0007018 // GO:0060271 // GO:0007018 // GO:0008152	microtubule-based movement // microtubule-based movement // cilium morphogenesis // microtubule-based movement // metabolic process	GO:0005871 // GO:0005871 // GO:0005874 // GO:0031514 // GO:0005871	kinesin complex // kinesin complex // microtubule // motile cilium // kinesin complex	GO:0000166 // GO:0003777 // GO:0005524 // GO:0008017 // GO:0008574 // GO:0008574	nucleotide binding // microtubule motor activity // ATP binding // microtubule binding // ATP-dependent microtubule motor activity, plus-end-directed // ATP-dependent microtubule motor activity, plus-end-directed	---	---
12945529	3.89373	3.83959	3.73109	3.782	3.47451	3.39045	3.61607	3.38284	3.47549	3.57585	XM_005159821	chst12b	XM_005159821	RefSeq	PREDICTED: Danio rerio carbohydrate (chondroitin 4) sulfotransferase 12b (chst12b), transcript variant X1, mRNA.	FALSE	GO:0016051	carbohydrate biosynthetic process	GO:0016020 // GO:0016021	membrane // integral component of membrane	GO:0008146	sulfotransferase activity	---	---
12945534	3.86085	4.18214	4.13646	4.33042	4.19646	4.14302	4.04024	4.05583	4.124	4.09851	---	---	XM_009306530	RefSeq	PREDICTED: Danio rerio sorting nexin-8 (LOC799225), transcript variant X1, mRNA.	TRUE	---	---	---	---	---	---	---	---
12945547	8.9679	8.76421	8.71499	9.20193	9.12618	8.8394	8.63627	8.30887	8.3696	8.56129	---	---	NM_001008591	RefSeq	Danio rerio tetraspanin 5b (tspan5b), mRNA.	TRUE	---	---	---	---	---	---	---	---
12945559	7.9088	7.76062	7.71218	7.21912	7.54282	7.89307	8.31305	8.31545	8.29199	7.99893	ENSDART00000079930	mtp	ENSDART00000079930	ENSEMBL	microsomal triglyceride transfer protein [gene_biotype:protein_coding transcript_biotype:protein_coding]	FALSE	GO:0001579 // GO:0002040 // GO:0006629 // GO:0006869 // GO:0006869 // GO:0007586 // GO:0015909 // GO:0042158 // GO:0000184 // GO:0006810 // GO:0051028 // GO:0008150	medium-chain fatty acid transport // sprouting angiogenesis // lipid metabolic process // lipid transport // lipid transport // digestion // long-chain fatty acid transport // lipoprotein biosynthetic process // nuclear-transcribed mRNA catabolic process, nonsense-mediated decay // transport // mRNA transport // biological_process	GO:0005634 // GO:0005737 // GO:0005575	nucleus // cytoplasm // cellular_component	GO:0005319 // GO:0005319 // GO:0000166 // GO:0003723 // GO:0003674	lipid transporter activity // lipid transporter activity // nucleotide binding // RNA binding // molecular_function	---	---
12945568	3.05782	2.9617	3.04249	3.24294	3.16002	2.9352	3.42147	3.24484	3.43619	3.26321	XM_701297	si:dkey-58j15.10	XM_701297	RefSeq	PREDICTED: Danio rerio si:dkey-58j15.10 (si:dkey-58j15.10), mRNA.	FALSE	---	---	GO:0016020 // GO:0016021	membrane // integral component of membrane	---	---	---	---
12945571	7.25934	6.98361	7.434	7.1382	7.36381	6.53169	7.35242	6.88802	7.32644	6.95832	NM_001082799	pla2g12a	NM_001082799	RefSeq	Danio rerio phospholipase A2, group XIIA (pla2g12a), mRNA.	FALSE	GO:0006644 // GO:0016042	phospholipid metabolic process // lipid catabolic process	GO:0005576	extracellular region	GO:0004623 // GO:0005509	phospholipase A2 activity // calcium ion binding	---	---
12945581	5.45083	6.07944	5.43915	5.71601	5.71237	6.20827	6.06677	6.402	5.70582	6.41614	XM_009306441	grk4	XM_009306441	RefSeq	PREDICTED: Danio rerio G protein-coupled receptor kinase 4 (grk4), transcript variant X1, mRNA.	FALSE	GO:0006468 // GO:0007165 // GO:0016310 // GO:0085033	protein phosphorylation // signal transduction // phosphorylation // positive regulation by symbiont of host I-kappaB kinase/NF-kappaB cascade	GO:0005575	cellular_component	GO:0000166 // GO:0004672 // GO:0004674 // GO:0004703 // GO:0005524 // GO:0016301 // GO:0016740	nucleotide binding // protein kinase activity // protein serine/threonine kinase activity // G-protein coupled receptor kinase activity // ATP binding // kinase activity // transferase activity	---	---
12945610	5.39533	5.61215	5.30554	5.54279	5.57565	5.48853	5.1342	5.4497	5.51259	5.2659	XM_002660342	spink4	XM_002660342	RefSeq	PREDICTED: Danio rerio probable pancreatic secretory proteinase inhibitor (LOC100331208), mRNA.	FALSE	GO:0010951	negative regulation of endopeptidase activity	---	---	GO:0004867	serine-type endopeptidase inhibitor activity	---	---
12945614	4.30767	4.34776	4.50333	4.18682	4.36086	4.10611	4.44153	4.28298	4.19789	4.0566	NM_001089448	stra6l	NM_001089448	RefSeq	Danio rerio STRA6-like (stra6l), mRNA.	FALSE	---	---	GO:0016020 // GO:0016021	membrane // integral component of membrane	---	---	---	---
12945639	3.64201	4.1757	3.9255	3.59273	4.04492	3.82531	3.80899	3.60284	4.14691	3.77907	NM_001099343	tdrd7a	NM_001099343	RefSeq	Danio rerio tudor domain containing 7 a (tdrd7a), transcript variant 1, mRNA.	FALSE	GO:0002089 // GO:0007283 // GO:0007283 // GO:0010608 // GO:0030154 // GO:0030719 // GO:0070306	lens morphogenesis in camera-type eye // spermatogenesis // spermatogenesis // posttranscriptional regulation of gene expression // cell differentiation // P granule organization // lens fiber cell differentiation	GO:0005737 // GO:0035770 // GO:0043186	cytoplasm // ribonucleoprotein granule // P granule	GO:0003723 // GO:0003729	RNA binding // mRNA binding	---	---
12945660	5.98735	6.12887	6.45571	6.65354	6.26358	6.32076	6.34289	6.58983	6.20326	6.50177	XM_001920567	tmod1	XM_001920567	RefSeq	PREDICTED: Danio rerio tropomodulin 1 (tmod1), transcript variant X2, mRNA.	FALSE	GO:0006936 // GO:0007015 // GO:0030239 // GO:0051694 // GO:0006936 // GO:0007015 // GO:0030239	muscle contraction // actin filament organization // myofibril assembly // pointed-end actin filament capping // muscle contraction // actin filament organization // myofibril assembly	GO:0005856 // GO:0005865 // GO:0030016 // GO:0005865	cytoskeleton // striated muscle thin filament // myofibril // striated muscle thin filament	GO:0005523 // GO:0005523 // GO:0051015 // GO:0005523	tropomyosin binding // tropomyosin binding // actin filament binding // tropomyosin binding	---	---
12945672	7.63263	7.70993	7.45273	7.5266	7.75104	7.65955	7.83712	7.69261	7.88567	7.75723	NM_200883	gne	NM_200883	RefSeq	Danio rerio glucosamine (UDP-N-acetyl)-2-epimerase/N-acetylmannosamine kinase (gne), mRNA.	FALSE	GO:0006047 // GO:0016310 // GO:0040011 // GO:0043009 // GO:0048747	UDP-N-acetylglucosamine metabolic process // phosphorylation // locomotion // chordate embryonic development // muscle fiber development	GO:0005575	cellular_component	GO:0004553 // GO:0008761 // GO:0016301 // GO:0016740	hydrolase activity, hydrolyzing O-glycosyl compounds // UDP-N-acetylglucosamine 2-epimerase activity // kinase activity // transferase activity	---	---
12945687	8.10858	7.9677	7.94039	7.69757	7.97843	7.95946	8.01928	8.14628	8.07564	8.084	NM_206829	nansa	NM_206829	RefSeq	Danio rerio N-acetylneuraminic acid synthase a (nansa), mRNA.	FALSE	GO:0016051	carbohydrate biosynthetic process	GO:0005575	cellular_component	GO:0003824	catalytic activity	---	---
12945695	9.7149	9.71127	9.74688	9.89951	9.89499	9.76183	9.99776	9.5796	9.72159	9.52552	NM_213045	clta	NM_213045	RefSeq	Danio rerio clathrin, light chain A (clta), mRNA.	FALSE	GO:0006886 // GO:0016192 // GO:0072583 // GO:0072583	intracellular protein transport // vesicle-mediated transport // clathrin-mediated endocytosis // clathrin-mediated endocytosis	GO:0030125 // GO:0030130 // GO:0030132 // GO:0030125	clathrin vesicle coat // clathrin coat of trans-Golgi network vesicle // clathrin coat of coated pit // clathrin vesicle coat	GO:0005198 // GO:0005198 // GO:0032050 // GO:0005198 // GO:0032050	structural molecule activity // structural molecule activity // clathrin heavy chain binding // structural molecule activity // clathrin heavy chain binding	---	---
12945709	3.45906	3.3533	3.48318	3.55498	3.61754	3.46059	3.60209	3.50055	3.40824	3.5073	NM_200896	zgc:77739	NM_200896	RefSeq	Danio rerio zgc:77739 (zgc:77739), mRNA.	FALSE	GO:0008150	biological_process	GO:0005575	cellular_component	GO:0003674	molecular_function	---	---
12945730	7.72235	7.2238	7.60009	7.25117	7.21208	6.77403	6.73338	7.0897	6.6498	6.70101	XR_663084	LOC101886656	XR_663084	RefSeq	PREDICTED: Danio rerio uncharacterized LOC101886656 (LOC101886656), transcript variant X1, ncRNA.	FALSE	---	---	---	---	---	---	---	---
12945746	6.0829	6.43161	6.13537	6.24758	6.22849	6.18448	6.24317	6.52199	6.52658	6.40504	XM_009306789	LOC568973	XM_009306789	RefSeq	PREDICTED: Danio rerio nocturnin-like (LOC568973), transcript variant X1, mRNA.	FALSE	---	---	---	---	---	---	---	---
12945752	7.91696	7.77234	7.84717	7.31404	7.61228	7.837	8.14733	7.93704	7.85678	7.93323	NM_001005769	zgc:101819	NM_001005769	RefSeq	Danio rerio zgc:101819 (zgc:101819), mRNA.	FALSE	GO:0008150	biological_process	---	---	GO:0003674	molecular_function	---	---
12945761	6.81919	7.08923	6.99532	7.17041	6.93275	6.81749	6.84618	6.87948	6.92666	7.00177	XM_009306810	LOC568926	XM_009306810	RefSeq	PREDICTED: Danio rerio ankyrin-1-like (LOC568926), transcript variant X1, mRNA.	FALSE	---	---	---	---	---	---	---	---
12945797	4.05912	4.17511	4.24055	4.30997	4.1259	3.83962	4.11592	4.14626	4.20387	4.05159	XM_001342570	cxcl8a	XM_001342570	RefSeq	PREDICTED: Danio rerio chemokine (C-X-C motif) ligand 8a (cxcl8a), transcript variant X1, mRNA.	FALSE	GO:0001570 // GO:0002244 // GO:0002523 // GO:0009611 // GO:0030593 // GO:0030593 // GO:0060218 // GO:0098508 // GO:0006955 // GO:0060326	vasculogenesis // hematopoietic progenitor cell differentiation // leukocyte migration involved in inflammatory response // response to wounding // neutrophil chemotaxis // neutrophil chemotaxis // hematopoietic stem cell differentiation // endothelial to hematopoietic transition // immune response // cell chemotaxis	GO:0005576	extracellular region	GO:0008009	chemokine activity	---	---
12945802	6.78892	6.85261	6.9727	7.59213	7.31504	6.89795	6.69333	6.6186	6.38833	6.67781	NM_001037394	ppp2r2ca	NM_001037394	RefSeq	Danio rerio protein phosphatase 2, regulatory subunit B, gamma a (ppp2r2ca), mRNA.	FALSE	GO:0034047	regulation of protein phosphatase type 2A activity	GO:0000159	protein phosphatase type 2A complex	GO:0008601	protein phosphatase type 2A regulator activity	---	---
12945816	7.2616	7.46585	7.44087	7.9195	7.93752	7.198	7.06521	6.9431	6.69511	7.26163	NM_001020725	crmp1	NM_001020725	RefSeq	Danio rerio collapsin response mediator protein 1 (crmp1), mRNA.	FALSE	GO:0000226 // GO:0007399 // GO:0007411 // GO:0008152	microtubule cytoskeleton organization // nervous system development // axon guidance // metabolic process	GO:0005737	cytoplasm	GO:0016787 // GO:0016810	hydrolase activity // hydrolase activity, acting on carbon-nitrogen (but not peptide) bonds	---	---
12945833	4.72276	4.78845	4.449	4.494	4.38658	4.2918	4.22902	4.44311	4.71948	4.45289	XM_005159850	LOC567498	XM_005159850	RefSeq	PREDICTED: Danio rerio D(1) dopamine receptor-like (LOC567498), mRNA.	FALSE	---	---	---	---	---	---	---	---
12945835	8.79578	8.58339	8.7451	8.63289	8.74906	9.1035	8.92902	9.04778	9.4153	9.06037	NM_001006042	fip1l1b	NM_001006042	RefSeq	Danio rerio FIP1 like 1b (S. cerevisiae) (fip1l1b), mRNA.	FALSE	GO:0006397	mRNA processing	GO:0005634	nucleus	GO:0003674	molecular_function	---	---
12945851	8.92848	8.47726	8.56175	8.5927	8.49645	8.65051	8.56565	8.53147	8.90812	8.47278	NM_201120	chic2	NM_201120	RefSeq	Danio rerio cysteine-rich hydrophobic domain 2 (chic2), mRNA.	FALSE	GO:0006893 // GO:0006893	Golgi to plasma membrane transport // Golgi to plasma membrane transport	GO:0005622 // GO:0005798 // GO:0005886 // GO:0016020 // GO:0016021 // GO:0005622 // GO:0005798 // GO:0005886	intracellular // Golgi-associated vesicle // plasma membrane // membrane // integral component of membrane // intracellular // Golgi-associated vesicle // plasma membrane	GO:0003674	molecular_function	---	---
12945858	4.81728	5.03838	4.81813	4.76837	4.9237	4.66812	4.28744	4.7987	4.73691	5.00899	NM_131624	slc34a2a	NM_131624	RefSeq	Danio rerio solute carrier family 34 (type II sodium/phosphate cotransporter), member 2a (slc34a2a), mRNA.	FALSE	GO:0006817 // GO:0044341	phosphate ion transport // sodium-dependent phosphate transport	GO:0005886 // GO:0016020 // GO:0016021 // GO:0016324	plasma membrane // membrane // integral component of membrane // apical plasma membrane	GO:0015321 // GO:0015321	sodium-dependent phosphate transmembrane transporter activity // sodium-dependent phosphate transmembrane transporter activity	---	---
12945872	7.11156	7.03714	6.85156	6.76811	6.94086	7.07833	7.21199	7.10904	7.02524	7.13029	NM_198878	rbpja	NM_198878	RefSeq	Danio rerio recombination signal binding protein for immunoglobulin kappa J region a (rbpja), mRNA.	FALSE	GO:0001756 // GO:0001756 // GO:0001757 // GO:0002040 // GO:0003140 // GO:0006355 // GO:0007219 // GO:0007367 // GO:0007368 // GO:0007507 // GO:0007507 // GO:0022008 // GO:0022008 // GO:0030325 // GO:0039021 // GO:0039022 // GO:0060840 // GO:0072149 // GO:0006357	somitogenesis // somitogenesis // somite specification // sprouting angiogenesis // determination of left/right asymmetry in lateral mesoderm // regulation of transcription, DNA-templated // Notch signaling pathway // segment polarity determination // determination of left/right symmetry // heart development // heart development // neurogenesis // neurogenesis // adrenal gland development // pron…	GO:0005634	nucleus	GO:0000978 // GO:0000982 // GO:0003677 // GO:0003700	RNA polymerase II core promoter proximal region sequence-specific DNA binding // transcription factor activity, RNA polymerase II core promoter proximal region sequence-specific binding // DNA binding // transcription factor activity, sequence-specific DNA binding	---	---
12945882	6.79634	6.62486	6.7318	6.45597	6.56593	6.5472	6.63335	6.48389	6.30628	6.32156	XM_002660408	LOC100334881	XM_002660408	RefSeq	PREDICTED: Danio rerio stromal interaction molecule 2 (LOC100334881), mRNA.	FALSE	---	---	---	---	---	---	---	---
12945899	6.40758	6.42753	6.71896	6.80457	6.88744	6.62498	6.4631	6.18847	6.13415	6.46801	---	---	XM_001921997	RefSeq	PREDICTED: Danio rerio serine/threonine-protein kinase pim-3-like (LOC796869), transcript variant X1, mRNA.	TRUE	---	---	---	---	---	---	---	---
12945913	2.49634	2.14902	2.44804	2.49137	2.52195	2.44245	2.24517	2.43689	2.15702	2.51809	---	---	XR_663138	RefSeq	PREDICTED: Danio rerio uncharacterized LOC103911963 (LOC103911963), ncRNA.	TRUE	---	---	---	---	---	---	---	---
12945915	4.15828	4.21516	4.22148	4.16326	4.25785	4.16447	4.6937	4.36919	4.37284	4.39624	XM_002667233	LOC100330441	XM_002667233	RefSeq	PREDICTED: Danio rerio uncharacterized LOC100330441 (LOC100330441), transcript variant X2, mRNA.	FALSE	---	---	---	---	---	---	---	---
12945923	6.81174	6.96042	6.74889	7.19259	6.91191	6.7517	6.75405	6.56927	6.92116	6.77845	XM_005159857	LOC568198	XM_005159857	RefSeq	PREDICTED: Danio rerio protocadherin-7-like (LOC568198), mRNA.	FALSE	---	---	---	---	---	---	---	---
12945930	6.3762	5.94471	5.9255	6.68691	6.12055	6.00276	6.07465	5.97931	6.03012	6.14722	XM_005159857	LOC568198	XM_005159857	RefSeq	PREDICTED: Danio rerio protocadherin-7-like (LOC568198), mRNA.	FALSE	---	---	---	---	---	---	---	---
12945932	3.19993	3.29737	3.18886	3.2679	3.33068	3.29988	3.36191	3.25971	3.36661	3.36973	NM_001076622	itln1	NM_001076622	RefSeq	Danio rerio intelectin 1 (itln1), mRNA.	FALSE	---	---	GO:0005575	cellular_component	---	---	---	---
12945941	8.56957	8.59207	8.2348	8.29574	8.38401	8.80783	8.81314	8.32622	8.24766	8.28888	XM_002660409	hgsnat	XM_002660409	RefSeq	PREDICTED: Danio rerio heparan-alpha-glucosaminide N-acetyltransferase (hgsnat), transcript variant X1, mRNA.	FALSE	---	---	GO:0016020 // GO:0016021	membrane // integral component of membrane	---	---	---	---
12945958	5.99196	6.0271	5.82912	5.80267	5.89407	5.78992	6.17619	6.41063	6.19101	6.12127	NM_001045485	pi4k2b	NM_001045485	RefSeq	Danio rerio phosphatidylinositol 4-kinase type 2 beta (pi4k2b), mRNA.	FALSE	GO:0016310 // GO:0033339 // GO:0046854	phosphorylation // pectoral fin development // phosphatidylinositol phosphorylation	GO:0005737 // GO:0016020	cytoplasm // membrane	GO:0000166 // GO:0004430 // GO:0005524 // GO:0016301 // GO:0016740 // GO:0016773	nucleotide binding // 1-phosphatidylinositol 4-kinase activity // ATP binding // kinase activity // transferase activity // phosphotransferase activity, alcohol group as acceptor	---	---
12945969	4.04137	3.84333	3.58883	3.88552	4.11889	3.53747	4.1457	3.51582	3.73192	3.71956	---	---	GENSCAN00000026625	ENSEMBL	cdna:genscan chromosome:GRCz10:1:14515621:14605256:1 transcript_biotype:protein_coding	FALSE	---	---	---	---	---	---	---	---
12945984	8.16433	8.073	8.32565	8.58498	8.61116	7.98566	8.33766	7.64541	8.05725	7.84158	XM_009307066	LOC100537456	XM_009307066	RefSeq	PREDICTED: Danio rerio tumor suppressor candidate 3-like (LOC100537456), partial mRNA.	FALSE	---	---	---	---	---	---	---	---
12945990	8.90642	8.78395	8.97584	9.0961	9.05686	8.83347	8.58352	8.42034	8.74325	8.48215	---	---	NM_001020560	RefSeq	Danio rerio tumor suppressor candidate 3 (tusc3), mRNA.	TRUE	---	---	---	---	---	---	---	---
12945997	5.08486	5.09748	5.08486	5.35893	5.22753	5.12043	5.07167	5.05847	4.78433	5.02317	XM_009307388	micu3a	XM_009307388	RefSeq	PREDICTED: Danio rerio mitochondrial calcium uptake family, member 3a (micu3a), transcript variant X1, mRNA.	FALSE	---	---	GO:0016020 // GO:0016021	membrane // integral component of membrane	GO:0005509	calcium ion binding	---	---
12946012	7.14693	7.12032	7.02094	7.21892	7.01599	7.22277	7.14539	7.61317	7.44169	7.5586	NM_199990	vps37a	NM_199990	RefSeq	Danio rerio vacuolar protein sorting 37A (vps37a), mRNA.	FALSE	GO:0007626	locomotory behavior	---	---	---	---	---	---
12946028	6.99303	6.96994	7.0351	7.12774	7.09276	6.92303	7.23168	7.12726	7.63481	7.16131	XM_001919934	mtus1b	XM_001919934	RefSeq	PREDICTED: Danio rerio microtubule associated tumor suppressor 1 (mtus1), transcript variant X1, mRNA.	FALSE	---	---	---	---	---	---	---	---
12946042	7.96383	7.76696	7.77454	7.511	7.60448	7.87093	7.99522	8.05052	8.21806	8.07044	NM_001115123	pcm1	NM_001115123	RefSeq	Danio rerio pericentriolar material 1 (pcm1), mRNA.	FALSE	---	---	GO:0005813	centrosome	---	---	---	---
12946089	8.45338	8.39125	8.27659	8.22642	8.11196	8.16936	8.44954	8.62556	8.99253	8.50368	NM_212967	fat1a	NM_212967	RefSeq	Danio rerio FAT atypical cadherin 1a (fat1a), mRNA.	FALSE	GO:0007155 // GO:0007156 // GO:0016339	cell adhesion // homophilic cell adhesion via plasma membrane adhesion molecules // calcium-dependent cell-cell adhesion via plasma membrane cell adhesion molecules	GO:0005886 // GO:0016020 // GO:0016020 // GO:0016021	plasma membrane // membrane // membrane // integral component of membrane	GO:0005509 // GO:0005509	calcium ion binding // calcium ion binding	---	---
12946114	9.53041	9.53148	9.49657	9.61627	9.69972	9.64598	9.42903	9.13224	9.08252	9.22051	NM_131877	casp3a	NM_131877	RefSeq	Danio rerio caspase 3, apoptosis-related cysteine peptidase a (casp3a), mRNA.	FALSE	GO:0006508 // GO:0006915 // GO:0006915 // GO:0006915 // GO:0030182 // GO:0030216 // GO:0030218 // GO:0043065 // GO:0048696 // GO:0048696 // GO:0071236 // GO:0071300 // GO:0071466 // GO:0097194 // GO:0030182 // GO:0030216 // GO:0030218 // GO:0097194	proteolysis // apoptotic process // apoptotic process // apoptotic process // neuron differentiation // keratinocyte differentiation // erythrocyte differentiation // positive regulation of apoptotic process // regulation of collateral sprouting in absence of injury // regulation of collateral sprouting in absence of injury // cellular response to antibiotic // cellular response to retinoic acid …	GO:0005737 // GO:0005737 // GO:0005737	cytoplasm // cytoplasm // cytoplasm	GO:0004197 // GO:0008233 // GO:0008233 // GO:0008233 // GO:0008234 // GO:0016787 // GO:0097200 // GO:0097200	cysteine-type endopeptidase activity // peptidase activity // peptidase activity // peptidase activity // cysteine-type peptidase activity // hydrolase activity // cysteine-type endopeptidase activity involved in execution phase of apoptosis // cysteine-type endopeptidase activity involved in execution phase of apoptosis	---	---
12946127	6.81576	6.94468	6.62367	6.1582	6.60235	7.12992	7.30884	7.11173	7.48814	7.04803	NM_207065	helt	NM_207065	RefSeq	Danio rerio helt bHLH transcription factor (helt), mRNA.	FALSE	GO:0006351 // GO:0006355	transcription, DNA-templated // regulation of transcription, DNA-templated	GO:0005634	nucleus	GO:0003677 // GO:0046983	DNA binding // protein dimerization activity	---	---
12946134	10.2554	10.265	10.4435	10.467	10.2911	10.488	10.2585	9.96663	10.0813	9.79451	NM_214702	slc25a4	NM_214702	RefSeq	Danio rerio solute carrier family 25 (mitochondrial carrier; adenine nucleotide translocator), member 4 (slc25a4), mRNA.	FALSE	GO:0006810 // GO:0055085	transport // transmembrane transport	GO:0005743 // GO:0016020 // GO:0016021	mitochondrial inner membrane // membrane // integral component of membrane	GO:0005215	transporter activity	---	---
12946142	5.51105	6.73545	5.73761	5.6568	6.18885	6.29743	6.85843	5.61625	5.42302	5.73776	NM_001145614	ankrd37	NM_001145614	RefSeq	Danio rerio ankyrin repeat domain 37 (ankrd37), mRNA.	FALSE	---	---	---	---	---	---	---	---
12946156	4.47142	4.65984	4.75485	4.87696	4.52459	4.99351	4.09107	4.49133	4.8157	4.46227	---	---	ENSDART00000135263	ENSEMBL	si:dkeyp-11a2.3 [gene_biotype:processed_transcript transcript_biotype:processed_transcript]	FALSE	---	---	---	---	---	---	---	---
12946159	4.53823	4.70454	4.59359	4.51311	4.51211	4.63683	4.44051	4.80666	4.68895	4.89314	NM_001013269	tlr3	NM_001013269	RefSeq	Danio rerio toll-like receptor 3 (tlr3), mRNA.	FALSE	GO:0002376 // GO:0007165 // GO:0009615 // GO:0009617 // GO:0045087 // GO:0001819 // GO:0002756 // GO:0032722 // GO:0034138 // GO:0043330 // GO:0050729 // GO:0051607	immune system process // signal transduction // response to virus // response to bacterium // innate immune response // positive regulation of cytokine production // MyD88-independent toll-like receptor signaling pathway // positive regulation of chemokine production // toll-like receptor 3 signaling pathway // response to exogenous dsRNA // positive regulation of inflammatory response // defense…	GO:0016020 // GO:0016021	membrane // integral component of membrane	GO:0005515 // GO:0003725 // GO:0004888	protein binding // double-stranded RNA binding // transmembrane signaling receptor activity	---	---
12946168	6.06708	5.32	5.42676	5.54537	6.05007	4.4881	5.02445	4.50367	4.1169	4.54739	NM_001077602	cyp4v8	NM_001077602	RefSeq	Danio rerio cytochrome P450, family 4, subfamily V, polypeptide 8 (cyp4v8), mRNA.	FALSE	GO:0055114	oxidation-reduction process	GO:0016020 // GO:0016021	membrane // integral component of membrane	GO:0004497 // GO:0005506 // GO:0016491 // GO:0016705 // GO:0020037 // GO:0046872	monooxygenase activity // iron ion binding // oxidoreductase activity // oxidoreductase activity, acting on paired donors, with incorporation or reduction of molecular oxygen // heme binding // metal ion binding	---	---
12946182	6.88208	6.53231	6.8212	6.95511	7.10335	6.28532	6.57194	6.60771	6.97803	6.48002	XR_659865	LOC101885118	XR_659865	RefSeq	PREDICTED: Danio rerio uncharacterized LOC101885118 (LOC101885118), transcript variant X1, ncRNA.	FALSE	---	---	---	---	---	---	---	---
12946203	3.86801	4.26267	3.90178	3.77935	4.0849	4.10724	4.00375	3.96388	4.48054	4.06314	XM_001334757	si:dkey-192k22.2	XM_001334757	RefSeq	PREDICTED: Danio rerio si:dkey-192k22.2 (si:dkey-192k22.2), transcript variant X1, mRNA.	FALSE	---	---	GO:0016020 // GO:0016021	membrane // integral component of membrane	---	---	---	---
12946219	6.03504	6.25493	6.37493	6.55083	6.0964	6.07656	6.16445	6.03012	5.81899	6.2888	NM_200755	slc25a51a	NM_200755	RefSeq	Danio rerio solute carrier family 25, member 51a (slc25a51a), mRNA.	FALSE	GO:0006810	transport	GO:0016020 // GO:0016021	membrane // integral component of membrane	---	---	---	---
12946223	6.07455	5.0729	5.06324	5.27528	4.87714	4.95995	5.06903	5.25274	4.76279	4.92477	XR_224306	LOC100535985	XR_224306	RefSeq	PREDICTED: Danio rerio uncharacterized LOC100535985 (LOC100535985), ncRNA.	FALSE	---	---	---	---	---	---	---	---
12946230	9.4472	9.27764	9.35971	9.53839	9.40934	9.46761	9.29738	9.19654	9.1839	9.30924	XM_690108	rnf38	XM_690108	RefSeq	PREDICTED: Danio rerio ring finger protein 38 (rnf38), mRNA.	FALSE	---	---	---	---	GO:0008270 // GO:0046872	zinc ion binding // metal ion binding	---	---
12946247	7.15017	6.84396	6.77677	7.33668	6.96605	6.56702	7.13395	7.29775	7.42403	7.27226	NM_001145577	limch1a	NM_001145577	RefSeq	Danio rerio LIM and calponin homology domains 1a (limch1a), mRNA.	FALSE	GO:0031032	actomyosin structure organization	---	---	GO:0003779 // GO:0008270 // GO:0046872	actin binding // zinc ion binding // metal ion binding	---	---
12946281	7.16489	6.85129	7.09609	6.87959	6.95103	7.27112	6.99944	7.60762	7.54612	7.43087	NM_001006077	exosc9	NM_001006077	RefSeq	Danio rerio exosome component 9 (exosc9), mRNA.	FALSE	GO:0000467 // GO:0034427 // GO:0034473 // GO:0034475 // GO:0034476 // GO:0043928 // GO:0071028 // GO:0071035 // GO:0071038 // GO:0071042 // GO:0000467 // GO:0034427 // GO:0034473 // GO:0034475 // GO:0034476 // GO:0043928 // GO:0071028 // GO:0071035 // GO:0071038 // GO:0071042	exonucleolytic trimming to generate mature 3'-end of 5.8S rRNA from tricistronic rRNA transcript (SSU-rRNA, 5.8S rRNA, LSU-rRNA) // nuclear-transcribed mRNA catabolic process, exonucleolytic, 3'-5' // U1 snRNA 3'-end processing // U4 snRNA 3'-end processing // U5 snRNA 3'-end processing // exonucleolytic nuclear-transcribed mRNA catabolic process involved in deadenylation-dependent decay // nucle…	GO:0000176 // GO:0000177 // GO:0000176 // GO:0000177	nuclear exosome (RNase complex) // cytoplasmic exosome (RNase complex) // nuclear exosome (RNase complex) // cytoplasmic exosome (RNase complex)	GO:0017091 // GO:0044822 // GO:0017091 // GO:0044822	AU-rich element binding // poly(A) RNA binding // AU-rich element binding // poly(A) RNA binding	---	---
12946294	7.56961	7.42529	7.4471	7.48911	7.35396	7.51875	7.4434	7.3935	7.47786	7.48426	XM_685567	ptpn9b	XM_685567	RefSeq	PREDICTED: Danio rerio protein tyrosine phosphatase, non-receptor type 9, b (ptpn9b), mRNA.	FALSE	GO:0006470 // GO:0016311 // GO:0035335	protein dephosphorylation // dephosphorylation // peptidyl-tyrosine dephosphorylation	---	---	GO:0004721 // GO:0004725 // GO:0016787 // GO:0016791	phosphoprotein phosphatase activity // protein tyrosine phosphatase activity // hydrolase activity // phosphatase activity	---	---
12946312	6.27524	6.46675	6.2157	5.70871	5.41625	5.79915	6.61902	6.53289	6.5607	6.38711	XM_005168372	si:dkeyp-118a3.2	XM_005168372	RefSeq	PREDICTED: Danio rerio si:dkeyp-118a3.2 (si:dkeyp-118a3.2), mRNA.	FALSE	---	---	---	---	---	---	---	---
12946322	10.2964	10.2818	10.4522	10.6485	10.4977	10.5929	10.4531	10.3361	10.6393	10.3752	NM_001002749	tyrp1b	NM_001002749	RefSeq	Danio rerio tyrosinase-related protein 1b (tyrp1b), mRNA.	FALSE	GO:0008152 // GO:0032438 // GO:0042438 // GO:0043473 // GO:0055114	metabolic process // melanosome organization // melanin biosynthetic process // pigmentation // oxidation-reduction process	GO:0016020 // GO:0016021 // GO:0033162	membrane // integral component of membrane // melanosome membrane	GO:0005507 // GO:0016491 // GO:0016716 // GO:0046872	copper ion binding // oxidoreductase activity // oxidoreductase activity, acting on paired donors, with incorporation or reduction of molecular oxygen, another compound as one donor, and incorporation of one atom of oxygen // metal ion binding	---	---
12946331	9.01004	8.6175	8.94834	9.17815	9.16356	8.79786	8.74649	8.67019	8.57328	8.67594	NM_178295	clockb	NM_178295	RefSeq	Danio rerio clock circadian regulator b (clockb), mRNA.	FALSE	GO:0006351 // GO:0006355 // GO:0007623 // GO:0009416 // GO:0009648	transcription, DNA-templated // regulation of transcription, DNA-templated // circadian rhythm // response to light stimulus // photoperiodism	GO:0005634 // GO:0005667 // GO:0005737	nucleus // transcription factor complex // cytoplasm	GO:0003700 // GO:0005515 // GO:0046983	transcription factor activity, sequence-specific DNA binding // protein binding // protein dimerization activity	---	---
12946356	4.74616	4.93695	4.69612	4.60039	4.11817	5.0693	4.96295	4.71874	4.6775	4.59856	NM_001114690	clrn2	NM_001114690	RefSeq	Danio rerio clarin 2 (clrn2), mRNA.	FALSE	---	---	GO:0016020 // GO:0016021	membrane // integral component of membrane	---	---	---	---
12946360	8.08802	7.95685	8.16443	7.56953	7.7047	8.03725	8.24386	7.8507	7.81869	7.94822	NM_001114848	si:dkey-245p14.4	NM_001114848	RefSeq	Danio rerio si:dkey-245p14.4 (si:dkey-245p14.4), mRNA.	FALSE	GO:0006887 // GO:0006893 // GO:0051601 // GO:0006887 // GO:0006893 // GO:0051601	exocytosis // Golgi to plasma membrane transport // exocyst localization // exocytosis // Golgi to plasma membrane transport // exocyst localization	GO:0000145 // GO:0005886 // GO:0000145 // GO:0005886	exocyst // plasma membrane // exocyst // plasma membrane	GO:0005546 // GO:0017049 // GO:0005546 // GO:0017049	phosphatidylinositol-4,5-bisphosphate binding // GTP-Rho binding // phosphatidylinositol-4,5-bisphosphate binding // GTP-Rho binding	---	---
12946384	5.74203	5.6067	5.43379	5.51462	5.85604	5.27631	5.56421	5.2376	5.59283	5.29658	NM_001135257	si:dkey-245p14.2	NM_001135257	RefSeq	Danio rerio si:dkey-245p14.2 (si:dkey-245p14.2), mRNA.	FALSE	---	---	---	---	---	---	---	---
12946397	6.99383	6.97114	6.96865	6.66209	6.80697	7.07028	6.933	7.13835	6.87187	7.14664	NM_001102393	tmem192	NM_001102393	RefSeq	Danio rerio transmembrane protein 192 (tmem192), mRNA.	FALSE	GO:0008150	biological_process	GO:0005764 // GO:0005765 // GO:0005768 // GO:0005770 // GO:0016020 // GO:0016021	lysosome // lysosomal membrane // endosome // late endosome // membrane // integral component of membrane	GO:0003674	molecular_function	---	---
12946404	5.37244	5.49139	5.41375	5.41076	5.39816	5.62245	5.30821	5.09953	5.44206	5.46279	XM_001337487	2017-03-01	XM_001337487	RefSeq	PREDICTED: Danio rerio membrane-associated ring finger (C3HC4) 1, E3 ubiquitin protein ligase (march1), transcript variant X2, mRNA.	FALSE	---	---	GO:0016020 // GO:0016021	membrane // integral component of membrane	GO:0008270	zinc ion binding	---	---
12946413	6.25324	6.59371	6.09377	6.30863	6.3818	6.09505	6.51503	6.17948	6.57884	6.04012	NM_001145618	si:ch211-42i9.8	NM_001145618	RefSeq	Danio rerio si:ch211-42i9.8 (si:ch211-42i9.8), mRNA.	FALSE	---	---	---	---	---	---	---	---
12946438	6.18164	6.09256	5.85273	6.32896	6.21806	6.1924	6.13478	5.79305	5.86662	5.99458	XM_001337728	zbtb5	XM_001337728	RefSeq	PREDICTED: Danio rerio zinc finger and BTB domain containing 5 (zbtb5), mRNA.	FALSE	---	---	---	---	---	---	---	---
12946441	7.93919	7.73753	7.93288	8.10085	7.96499	7.93751	7.72352	7.67286	7.49667	7.78671	XM_001337728	zbtb5	XM_001337728	RefSeq	PREDICTED: Danio rerio zinc finger and BTB domain containing 5 (zbtb5), mRNA.	FALSE	---	---	---	---	---	---	---	---
12946446	8.02718	7.95655	8.20813	8.40374	8.05802	8.42378	8.17188	8.67118	8.28268	8.51727	XM_690663	si:dkey-82j4.2	XM_690663	RefSeq	PREDICTED: Danio rerio si:dkey-82j4.2 (si:dkey-82j4.2), mRNA.	FALSE	GO:0006464	cellular protein modification process	GO:0005829	cytosol	GO:0004839 // GO:0008641 // GO:0019780	ubiquitin activating enzyme activity // small protein activating enzyme activity // FAT10 activating enzyme activity	---	---
12946473	7.44042	6.8525	7.47249	7.24353	7.05156	7.30695	6.7622	7.51597	7.16909	7.42042	XM_690663	si:dkey-82j4.2	XM_690663	RefSeq	PREDICTED: Danio rerio si:dkey-82j4.2 (si:dkey-82j4.2), mRNA.	FALSE	GO:0006464	cellular protein modification process	GO:0005829	cytosol	GO:0004839 // GO:0008641 // GO:0019780	ubiquitin activating enzyme activity // small protein activating enzyme activity // FAT10 activating enzyme activity	---	---
12946475	9.56478	9.3386	9.33202	9.38993	9.32258	9.48178	9.41556	9.53996	9.47596	9.4286	XM_005168376	apbb2b	XM_005168376	RefSeq	PREDICTED: Danio rerio amyloid beta (A4) precursor protein-binding, family B, member 2b (apbb2b), transcript variant X1, mRNA.	FALSE	GO:0006355	regulation of transcription, DNA-templated	GO:0005634 // GO:0005737	nucleus // cytoplasm	GO:0001540 // GO:0008134	beta-amyloid binding // transcription factor binding	---	---
12946501	6.57959	6.67877	6.53432	6.70327	6.83386	6.29439	6.70709	6.24191	6.24345	6.08645	XM_001920264	prss12	XM_001920264	RefSeq	PREDICTED: Danio rerio protease, serine, 12 (neurotrypsin, motopsin) (prss12), mRNA.	FALSE	GO:0006508	proteolysis	GO:0016020	membrane	GO:0004252 // GO:0005044 // GO:0008233 // GO:0008236 // GO:0016787	serine-type endopeptidase activity // scavenger receptor activity // peptidase activity // serine-type peptidase activity // hydrolase activity	---	---
12946520	5.60942	5.70933	5.88733	5.67133	5.78327	5.79765	5.54979	5.73652	5.58974	5.49904	---	---	ENSDART00000132440	ENSEMBL	si:ch211-142c4.1 [gene_biotype:protein_coding transcript_biotype:protein_coding]	FALSE	---	---	---	---	---	---	---	---
12946523	8.23563	8.10767	8.33043	8.55203	8.42559	8.31719	8.13589	8.02232	8.13364	8.29444	XM_009307619	spock3	XM_009307619	RefSeq	PREDICTED: Danio rerio sparc/osteonectin, cwcv and kazal-like domains proteoglycan (testican) 3 (spock3), transcript variant X2, mRNA.	FALSE	GO:0007165	signal transduction	GO:0005578 // GO:0016020 // GO:0016021	proteinaceous extracellular matrix // membrane // integral component of membrane	GO:0005509	calcium ion binding	---	---
12946551	7.70857	7.42448	7.96735	8.03884	7.56278	7.2828	7.07363	7.544	7.43042	7.45621	XR_224314	LOC101882260	XR_224314	RefSeq	PREDICTED: Danio rerio uncharacterized LOC101882260 (LOC101882260), ncRNA.	FALSE	---	---	---	---	---	---	---	---
12946564	7.05319	6.82167	6.87314	6.4127	6.22855	7.43	7.28082	8.13336	8.49905	7.83337	NM_001007770	med28	NM_001007770	RefSeq	Danio rerio mediator complex subunit 28 (med28), mRNA.	FALSE	GO:0006351 // GO:0006355	transcription, DNA-templated // regulation of transcription, DNA-templated	GO:0005634 // GO:0016592 // GO:0016592	nucleus // mediator complex // mediator complex	GO:0003674	molecular_function	---	---
12946570	6.24236	5.86631	5.79009	5.59246	5.51527	6.11906	6.12542	6.07159	6.0209	5.89002	NM_001037378	primpol	NM_001037378	RefSeq	Danio rerio primase and polymerase (DNA-directed) (primpol), mRNA.	FALSE	GO:0006260 // GO:0006264 // GO:0006281 // GO:0006351 // GO:0006974 // GO:0009411 // GO:0019985 // GO:0006269 // GO:0006269 // GO:0032774	DNA replication // mitochondrial DNA replication // DNA repair // transcription, DNA-templated // cellular response to DNA damage stimulus // response to UV // translesion synthesis // DNA replication, synthesis of RNA primer // DNA replication, synthesis of RNA primer // RNA biosynthetic process	GO:0005634 // GO:0005634 // GO:0005739 // GO:0005759 // GO:0005759	nucleus // nucleus // mitochondrion // mitochondrial matrix // mitochondrial matrix	GO:0003682 // GO:0003720 // GO:0003724 // GO:0003887 // GO:0003887 // GO:0003896 // GO:0003896 // GO:0003899 // GO:0004779 // GO:0008192 // GO:0008193 // GO:0008905 // GO:0016740 // GO:0016779 // GO:0033677 // GO:0043338 // GO:0043814 // GO:0043910 // GO:0052630	chromatin binding // telomerase activity // RNA helicase activity // DNA-directed DNA polymerase activity // DNA-directed DNA polymerase activity // DNA primase activity // DNA primase activity // DNA-directed RNA polymerase activity // sulfate adenylyltransferase activity // RNA guanylyltransferase activity // tRNA guanylyltransferase activity // mannose-phosphate guanylyltransferase activity //…	---	---
12946585	6.51861	6.58891	6.25946	6.27158	6.31857	6.68555	6.65416	6.66155	6.86929	7.01942	NM_131638	pax5	NM_131638	RefSeq	Danio rerio paired box 5 (pax5), mRNA.	FALSE	GO:0006351 // GO:0006355 // GO:0007275 // GO:0060005 // GO:0060118	transcription, DNA-templated // regulation of transcription, DNA-templated // multicellular organismal development // vestibular reflex // vestibular receptor cell development	GO:0005634	nucleus	GO:0003677	DNA binding	---	---
12946600	6.24587	6.54051	6.194	6.40963	6.53689	6.39772	6.44325	6.03328	6.01363	6.1733	NM_001083851	kdm4c	NM_001083851	RefSeq	Danio rerio lysine (K)-specific demethylase 4C (kdm4c), mRNA.	FALSE	---	---	GO:0005634	nucleus	GO:0008270 // GO:0046872	zinc ion binding // metal ion binding	---	---
12946623	4.55891	4.6417	4.49704	4.22387	4.71692	4.46327	4.67438	4.72237	4.87112	4.81656	XM_009291140	dnah6	XM_009291140	RefSeq	PREDICTED: Danio rerio dynein, axonemal, heavy chain 6 (dnah6), mRNA.	FALSE	---	---	---	---	---	---	---	---
12946691	2.516	2.68663	2.83876	2.61919	2.99799	2.7196	2.60679	2.42418	2.52004	2.47558	---	---	ENSDART00000147193	ENSEMBL	si:dkey-234d14.2 [gene_biotype:protein_coding transcript_biotype:protein_coding]	FALSE	---	---	---	---	---	---	---	---
12946694	8.32387	8.24361	8.24093	8.16534	8.01984	8.20943	8.21367	8.23885	8.14709	8.1113	NM_181757	anxa5b	NM_181757	RefSeq	Danio rerio annexin A5b (anxa5b), mRNA.	FALSE	GO:0050819 // GO:2000145	negative regulation of coagulation // regulation of cell motility	GO:0005737 // GO:0005575	cytoplasm // cellular_component	GO:0005509 // GO:0005544 // GO:0005515	calcium ion binding // calcium-dependent phospholipid binding // protein binding	---	---
12946707	4.66911	4.7002	4.38775	4.47511	4.43667	4.61515	4.75768	5.0132	4.72557	5.04892	XR_663341	zmynd10	XR_663341	RefSeq	PREDICTED: Danio rerio zinc finger, MYND-type containing 10 (zmynd10), transcript variant X1, misc_RNA.	FALSE	GO:0036158 // GO:0036159 // GO:0044458	outer dynein arm assembly // inner dynein arm assembly // motile cilium assembly	GO:0005737 // GO:0005856 // GO:0034451 // GO:0005815	cytoplasm // cytoskeleton // centriolar satellite // microtubule organizing center	GO:0046872	metal ion binding	---	---
12946729	7.49363	7.42293	7.28289	7.31562	7.20444	7.31778	7.48706	7.48548	7.26472	7.38534	NM_212731	gtf2e2	NM_212731	RefSeq	Danio rerio general transcription factor IIE, polypeptide 2, beta (gtf2e2), mRNA.	FALSE	GO:0006351 // GO:0006355 // GO:0006367	transcription, DNA-templated // regulation of transcription, DNA-templated // transcription initiation from RNA polymerase II promoter	GO:0005634 // GO:0005673	nucleus // transcription factor TFIIE complex	GO:0003677	DNA binding	---	---
12946750	4.60817	4.88104	5.0774	4.76639	4.83452	4.57734	4.88373	4.58351	4.63377	4.68645	XM_009291195	si:dkey-92j12.5	XM_009291195	RefSeq	PREDICTED: Danio rerio si:dkey-92j12.5 (si:dkey-92j12.5), transcript variant X1, mRNA.	FALSE	---	---	---	---	---	---	---	---
12946802	6.67293	6.86347	6.61408	6.72478	6.69478	6.80567	6.94595	7.22473	7.20915	7.17663	NM_001110401	lias	NM_001110401	RefSeq	Danio rerio lipoic acid synthetase (lias), mRNA.	FALSE	GO:0009107 // GO:0009107 // GO:0009249 // GO:0009107 // GO:0009249	lipoate biosynthetic process // lipoate biosynthetic process // protein lipoylation // lipoate biosynthetic process // protein lipoylation	GO:0005739 // GO:0005739 // GO:0005739	mitochondrion // mitochondrion // mitochondrion	GO:0003824 // GO:0016740 // GO:0016992 // GO:0016992 // GO:0046872 // GO:0051536 // GO:0051539 // GO:0016992	catalytic activity // transferase activity // lipoate synthase activity // lipoate synthase activity // metal ion binding // iron-sulfur cluster binding // 4 iron, 4 sulfur cluster binding // lipoate synthase activity	---	---
12946819	8.47237	8.59171	8.43045	8.68379	8.46184	8.51276	8.45268	8.45344	8.5699	8.55291	NM_001008611	ube2kb	NM_001008611	RefSeq	Danio rerio ubiquitin-conjugating enzyme E2Kb (UBC1 homolog, yeast) (ube2kb), mRNA.	FALSE	GO:0000209 // GO:0043161 // GO:0000209 // GO:0043161	protein polyubiquitination // proteasome-mediated ubiquitin-dependent protein catabolic process // protein polyubiquitination // proteasome-mediated ubiquitin-dependent protein catabolic process	GO:0005634 // GO:0005737 // GO:0005634 // GO:0005737	nucleus // cytoplasm // nucleus // cytoplasm	GO:0000166 // GO:0005524 // GO:0016874 // GO:0031625 // GO:0061630 // GO:0031625 // GO:0061630	nucleotide binding // ATP binding // ligase activity // ubiquitin protein ligase binding // ubiquitin protein ligase activity // ubiquitin protein ligase binding // ubiquitin protein ligase activity	---	---
12946829	6.14906	6.05898	6.14103	5.87399	5.92899	6.02507	6.16023	5.98114	6.13751	5.83928	NM_001079967	n4bp2	NM_001079967	RefSeq	Danio rerio NEDD4 binding protein 2 (n4bp2), mRNA.	FALSE	---	---	GO:0005575	cellular_component	---	---	---	---
12946848	4.49127	4.40083	4.40097	4.29542	4.33192	4.35837	4.42132	4.45162	4.09825	4.25122	XM_005170943	rhoh	XM_005170943	RefSeq	PREDICTED: Danio rerio ras homolog family member H (rhoh), mRNA.	FALSE	GO:0007264	small GTPase mediated signal transduction	GO:0005622 // GO:0016020	intracellular // membrane	GO:0000166 // GO:0005525	nucleotide binding // GTP binding	---	---
12946850	3.51131	3.87753	3.85225	3.49379	3.57557	3.87686	3.5424	3.70671	3.24867	3.39575	XM_001920859	chrna9	XM_001920859	RefSeq	PREDICTED: Danio rerio cholinergic receptor, nicotinic, alpha 9 (chrna9), mRNA.	FALSE	GO:0006810 // GO:0006811 // GO:0007165 // GO:0007271 // GO:0007274 // GO:0035094 // GO:0042391 // GO:0050877 // GO:0098655	transport // ion transport // signal transduction // synaptic transmission, cholinergic // neuromuscular synaptic transmission // response to nicotine // regulation of membrane potential // neurological system process // cation transmembrane transport	GO:0005886 // GO:0005892 // GO:0016020 // GO:0016021 // GO:0030054 // GO:0043005 // GO:0045202 // GO:0045202 // GO:0045211	plasma membrane // acetylcholine-gated channel complex // membrane // integral component of membrane // cell junction // neuron projection // synapse // synapse // postsynaptic membrane	GO:0004889 // GO:0004889 // GO:0005216 // GO:0005230 // GO:0015464 // GO:0042166	acetylcholine-activated cation-selective channel activity // acetylcholine-activated cation-selective channel activity // ion channel activity // extracellular ligand-gated ion channel activity // acetylcholine receptor activity // acetylcholine binding	---	---
12946861	5.86785	5.59026	5.56806	5.22566	5.28838	5.7639	5.97106	5.38214	5.30207	5.51398	XM_681033	si:dkeyp-26a9.2	XM_681033	RefSeq	PREDICTED: Danio rerio si:dkeyp-26a9.2 (si:dkeyp-26a9.2), mRNA.	FALSE	GO:0006468 // GO:0035556 // GO:0035556	protein phosphorylation // intracellular signal transduction // intracellular signal transduction	GO:0005634 // GO:0005737 // GO:0005634 // GO:0005737	nucleus // cytoplasm // nucleus // cytoplasm	GO:0000166 // GO:0004672 // GO:0004674 // GO:0005524 // GO:0004674	nucleotide binding // protein kinase activity // protein serine/threonine kinase activity // ATP binding // protein serine/threonine kinase activity	---	---
12946889	9.23633	9.15528	8.93336	8.5329	8.63431	9.24386	9.33726	9.22984	9.42102	9.4076	NM_001256205	ncapg	NM_001256205	RefSeq	Danio rerio non-SMC condensin I complex, subunit G (ncapg), mRNA.	FALSE	GO:0000070 // GO:0007076	mitotic sister chromatid segregation // mitotic chromosome condensation	GO:0000793 // GO:0000796 // GO:0000796 // GO:0005737	condensed chromosome // condensin complex // condensin complex // cytoplasm	---	---	---	---
12946918	8.72905	8.42144	8.48409	8.52426	8.54466	8.29485	8.442	8.89346	8.91127	8.84753	NM_131735	slit2	NM_131735	RefSeq	Danio rerio slit homolog 2 (Drosophila) (slit2), mRNA.	FALSE	GO:0001763 // GO:0003262 // GO:0007411 // GO:0007414 // GO:0021952 // GO:0021952 // GO:0030517 // GO:0030517 // GO:0031290 // GO:0033564 // GO:0035385 // GO:0048846 // GO:0031290 // GO:0035385 // GO:0048846	morphogenesis of a branching structure // endocardial progenitor cell migration to the midline involved in heart field formation // axon guidance // axonal defasciculation // central nervous system projection neuron axonogenesis // central nervous system projection neuron axonogenesis // negative regulation of axon extension // negative regulation of axon extension // retinal ganglion cell axon g…	GO:0005576 // GO:0005578 // GO:0005615 // GO:0005578 // GO:0005615	extracellular region // proteinaceous extracellular matrix // extracellular space // proteinaceous extracellular matrix // extracellular space	GO:0005509 // GO:0008201 // GO:0048495 // GO:0005515 // GO:0008201 // GO:0048495	calcium ion binding // heparin binding // Roundabout binding // protein binding // heparin binding // Roundabout binding	---	---
12946955	8.27781	8.20851	8.27844	8.40591	8.61723	8.18832	8.18618	7.66575	7.75939	7.87425	NM_152975	mab21l2	NM_152975	RefSeq	Danio rerio mab-21-like 2 (mab21l2), mRNA.	FALSE	GO:0001654 // GO:0001654 // GO:0002088 // GO:0007275 // GO:0043010 // GO:0048048 // GO:0048701 // GO:0060041	eye development // eye development // lens development in camera-type eye // multicellular organismal development // camera-type eye development // embryonic eye morphogenesis // embryonic cranial skeleton morphogenesis // retina development in camera-type eye	GO:0005634	nucleus	---	---	---	---
12946958	4.34135	4.37492	4.12728	3.55553	4.10567	4.06259	4.33701	4.49657	3.82795	4.02206	XR_658242	LOC103908769	XR_658242	RefSeq	PREDICTED: Danio rerio uncharacterized LOC103908769 (LOC103908769), ncRNA.	FALSE	---	---	---	---	---	---	---	---
12946967	11.2734	11.207	11.2697	11.3101	11.1095	11.1708	11.2723	11.2985	11.2734	11.2228	NM_200059	rps3a	NM_200059	RefSeq	Danio rerio ribosomal protein S3A (rps3a), mRNA.	FALSE	GO:0006412 // GO:0043009	translation // chordate embryonic development	GO:0005622 // GO:0005737 // GO:0005829 // GO:0005840 // GO:0022627 // GO:0030529 // GO:0005829	intracellular // cytoplasm // cytosol // ribosome // cytosolic small ribosomal subunit // ribonucleoprotein complex // cytosol	GO:0003735	structural constituent of ribosome	---	---
12946978	4.01686	3.90987	4.27842	4.10187	3.86962	3.99535	3.88433	3.75312	4.19614	3.98432	---	---	ENSDART00000139913	ENSEMBL	Pim proto-oncogene, serine/threonine kinase, related 178 [gene_biotype:protein_coding transcript_biotype:protein_coding]	FALSE	GO:0006468 // GO:0007346 // GO:0043066 // GO:0021534 // GO:0021592 // GO:0030902 // GO:0046777	protein phosphorylation // regulation of mitotic cell cycle // negative regulation of apoptotic process // cell proliferation in hindbrain // fourth ventricle development // hindbrain development // protein autophosphorylation	GO:0005737	cytoplasm	GO:0003676 // GO:0004672 // GO:0004674 // GO:0046872 // GO:0005524	nucleic acid binding // protein kinase activity // protein serine/threonine kinase activity // metal ion binding // ATP binding	---	---
12946985	2.75326	2.90935	3.17403	2.91777	2.9373	2.95582	2.78207	2.89079	2.70947	3.22881	NM_001109710	qdprb2	NM_001109710	RefSeq	Danio rerio quinoid dihydropteridine reductase b2 (qdprb2), mRNA.	FALSE	GO:0008152	metabolic process	---	---	GO:0016491	oxidoreductase activity	---	---
12946992	2.0938	2.1518	2.31484	2.07547	2.23752	2.53999	2.23792	2.33788	2.32117	2.25893	XM_009291262	LOC101887190	XM_009291262	RefSeq	PREDICTED: Danio rerio dihydropteridine reductase-like (LOC101887190), transcript variant X2, mRNA.	FALSE	---	---	---	---	---	---	---	---
12947004	4.99069	4.86667	5.32388	5.33783	4.89545	5.01423	4.75445	5.20463	5.15301	4.76968	XM_009291257	LOC101882162	XM_009291257	RefSeq	PREDICTED: Danio rerio dihydropteridine reductase-like (LOC101882162), mRNA.	FALSE	GO:0008152 // GO:0055114	metabolic process // oxidation-reduction process	---	---	GO:0016491	oxidoreductase activity	---	---
12947013	4.34721	4.11431	4.41264	4.22621	4.12421	4.1765	4.11363	4.0481	4.37651	4.2175	BC151960	qdprb2	BC151960	GenBank	Danio rerio quinoid dihydropteridine reductase b2, mRNA (cDNA clone IMAGE:8108876), partial cds.	FALSE	GO:0008152	metabolic process	---	---	GO:0016491	oxidoreductase activity	---	---
12947022	3.90976	4.04326	4.12888	4.09996	3.91381	4.09793	4.12606	4.05999	4.00306	4.09148	NM_001109710	qdprb2	NM_001109710	RefSeq	Danio rerio quinoid dihydropteridine reductase b2 (qdprb2), mRNA.	FALSE	GO:0008152	metabolic process	---	---	GO:0016491	oxidoreductase activity	---	---
12947031	7.16594	7.27958	6.98943	7.04296	7.11278	6.86638	7.23959	7.07585	7.20875	6.93888	XM_009291266	fam160a1a	XM_009291266	RefSeq	PREDICTED: Danio rerio family with sequence similarity 160, member A1 (fam160a1), transcript variant X1, mRNA.	FALSE	---	---	---	---	---	---	---	---
12947046	8.00792	7.70009	7.74621	7.66601	7.78742	7.98391	8.11796	8.0022	8.04692	7.98081	ENSDART00000076519	dctpp1	ENSDART00000076519	ENSEMBL	dCTP pyrophosphatase 1 [gene_biotype:protein_coding transcript_biotype:protein_coding]	FALSE	GO:0008150	biological_process	GO:0005575	cellular_component	GO:0016874 // GO:0016884	ligase activity // carbon-nitrogen ligase activity, with glutamine as amido-N-donor	---	---
12947050	5.18764	4.82481	4.85034	4.74961	4.90599	4.65557	4.87068	5.22997	5.18192	4.91534	XR_658252	LOC103908776	XR_658252	RefSeq	PREDICTED: Danio rerio uncharacterized LOC103908776 (LOC103908776), transcript variant X2, ncRNA.	FALSE	---	---	---	---	---	---	---	---
12947066	2.54523	2.6537	2.67528	2.51203	2.6142	2.63899	2.66696	2.42591	2.7057	2.61334	---	---	GENSCAN00000007010	ENSEMBL	cdna:genscan chromosome:GRCz10:1:24288371:24289176:1 transcript_biotype:protein_coding	FALSE	---	---	---	---	---	---	---	---
12947080	6.74082	6.74308	6.47645	6.2373	6.26097	6.35941	6.69855	6.38058	6.24656	6.39694	NM_001003597	mnd1	NM_001003597	RefSeq	Danio rerio meiotic nuclear divisions 1 homolog (S. cerevisiae) (mnd1), mRNA.	FALSE	GO:0006310 // GO:0051321	DNA recombination // meiotic cell cycle	GO:0005634	nucleus	GO:0003674	molecular_function	---	---
12947090	8.32353	8.41747	8.19978	8.17998	8.27746	8.12177	8.38733	8.23074	8.05419	8.22137	XM_005170953	si:ch211-208h7.4	XM_005170953	RefSeq	PREDICTED: Danio rerio si:ch211-208h7.4 (si:ch211-208h7.4), transcript variant X2, mRNA.	FALSE	---	---	---	---	---	---	---	---
12947134	8.75428	8.65508	8.71577	8.53969	8.63998	8.83778	8.7887	9.10511	8.98146	9.03227	NM_213440	plrg1	NM_213440	RefSeq	Danio rerio pleiotropic regulator 1 (plrg1), mRNA.	FALSE	GO:0043066 // GO:0043518 // GO:0043518	negative regulation of apoptotic process // negative regulation of DNA damage response, signal transduction by p53 class mediator // negative regulation of DNA damage response, signal transduction by p53 class mediator	---	---	---	---	---	---
12947158	5.17909	5.44444	5.24657	5.32291	5.38088	5.31638	5.79068	5.80268	5.56717	5.56304	NM_001204131	lrata	NM_001204131	RefSeq	Danio rerio lecithin retinol acyltransferase a (phosphatidylcholine-retinol O-acyltransferase) (lrata), mRNA.	FALSE	---	---	GO:0016020 // GO:0016021	membrane // integral component of membrane	---	---	---	---
12947162	5.33177	4.75498	5.69035	4.78213	5.15254	3.97028	3.68314	3.60189	3.94475	3.85605	XM_005170955	LOC101883163	XM_005170955	RefSeq	PREDICTED: Danio rerio uncharacterized LOC101883163 (LOC101883163), mRNA.	FALSE	---	---	---	---	---	---	---	---
12947166	3.29501	3.50831	3.22779	3.2288	3.1756	3.52086	3.15428	3.26215	3.17297	3.19616	NM_001201411	si:dkey-30k22.5	NM_001201411	RefSeq	Danio rerio si:dkey-30k22.5 (si:dkey-30k22.5), mRNA.	FALSE	---	---	---	---	---	---	---	---
12947171	3.97416	4.08497	4.13736	4.10297	4.23635	4.28416	4.35894	3.66711	4.19108	4.1723	XM_001343265	LOC100003852	XM_001343265	RefSeq	PREDICTED: Danio rerio neuropeptide Y receptor type 2-like (LOC100003852), mRNA.	FALSE	---	---	---	---	---	---	---	---
12947173	4.25315	4.29443	4.51387	4.37357	4.70261	4.55734	4.21486	4.08858	4.29834	4.20001	NM_001309529	gucy1a3	NM_001309529	RefSeq	Danio rerio guanylate cyclase 1, soluble, alpha 3 (gucy1a3), mRNA.	FALSE	GO:0006182 // GO:0007165 // GO:0009190 // GO:0035556 // GO:0006182 // GO:0007165	cGMP biosynthetic process // signal transduction // cyclic nucleotide biosynthetic process // intracellular signal transduction // cGMP biosynthetic process // signal transduction	GO:0005886 // GO:0008074 // GO:0016020 // GO:0016021 // GO:0005886 // GO:0008074	plasma membrane // guanylate cyclase complex, soluble // membrane // integral component of membrane // plasma membrane // guanylate cyclase complex, soluble	GO:0000166 // GO:0004016 // GO:0004383 // GO:0004383 // GO:0016829 // GO:0016849 // GO:0004016 // GO:0004383	nucleotide binding // adenylate cyclase activity // guanylate cyclase activity // guanylate cyclase activity // lyase activity // phosphorus-oxygen lyase activity // adenylate cyclase activity // guanylate cyclase activity	---	---
12947184	6.60015	6.50542	6.71268	7.06771	6.99455	6.61913	6.57214	6.26411	6.18285	6.42588	NM_001251945	gucy1b3	NM_001251945	RefSeq	Danio rerio guanylate cyclase 1, soluble, beta 3 (gucy1b3), mRNA.	FALSE	GO:0006182 // GO:0006182 // GO:0007165 // GO:0009190 // GO:0035556 // GO:0006182 // GO:0007165	cGMP biosynthetic process // cGMP biosynthetic process // signal transduction // cyclic nucleotide biosynthetic process // intracellular signal transduction // cGMP biosynthetic process // signal transduction	GO:0005886 // GO:0008074 // GO:0005886 // GO:0008074 // GO:0005622	plasma membrane // guanylate cyclase complex, soluble // plasma membrane // guanylate cyclase complex, soluble // intracellular	GO:0000166 // GO:0004016 // GO:0004383 // GO:0004383 // GO:0016829 // GO:0016849 // GO:0020037 // GO:0004016 // GO:0004383	nucleotide binding // adenylate cyclase activity // guanylate cyclase activity // guanylate cyclase activity // lyase activity // phosphorus-oxygen lyase activity // heme binding // adenylate cyclase activity // guanylate cyclase activity	---	---
12947200	9.31421	9.87708	9.11869	8.57921	8.94056	9.50045	9.74055	9.8936	9.98577	9.42512	NM_131431	fabp2	NM_131431	RefSeq	Danio rerio fatty acid binding protein 2, intestinal (fabp2), mRNA.	FALSE	GO:0006810	transport	---	---	GO:0005215 // GO:0008289 // GO:0005504	transporter activity // lipid binding // fatty acid binding	---	---
12947212	8.3726	8.91986	8.20532	8.49032	8.65656	8.4691	8.76206	7.67585	7.78452	7.9513	XM_009291603	mxd4	XM_009291603	RefSeq	PREDICTED: Danio rerio MAX dimerization protein 4 (mxd4), transcript variant X2, mRNA.	FALSE	---	---	---	---	---	---	---	---
12947221	7.13145	6.97169	7.0548	6.97764	7.02145	7.06916	7.15439	7.33286	7.74378	7.37221	NM_200808	ndufb6	NM_200808	RefSeq	Danio rerio NADH dehydrogenase (ubiquinone) 1 beta subcomplex, 6 (ndufb6), mRNA.	FALSE	GO:0008150	biological_process	GO:0016020 // GO:0016021	membrane // integral component of membrane	GO:0003674	molecular_function	---	---
12947229	5.94224	5.36983	5.48428	5.63525	5.49147	5.82491	5.68249	5.37917	5.47134	5.47623	NM_001305555	toporsa	NM_001305555	RefSeq	Danio rerio topoisomerase I binding, arginine/serine-rich a (toporsa), mRNA.	FALSE	GO:0010842 // GO:0035845 // GO:0043066 // GO:0046548 // GO:0046549	retina layer formation // photoreceptor cell outer segment organization // negative regulation of apoptotic process // retinal rod cell development // retinal cone cell development	---	---	GO:0008270 // GO:0046872	zinc ion binding // metal ion binding	---	---
12947247	7.39264	7.16714	7.34899	7.31859	7.35669	7.26039	7.28332	7.09725	7.38775	7.12651	NM_001305555	toporsa	NM_001305555	RefSeq	Danio rerio topoisomerase I binding, arginine/serine-rich a (toporsa), mRNA.	FALSE	GO:0010842 // GO:0035845 // GO:0043066 // GO:0046548 // GO:0046549	retina layer formation // photoreceptor cell outer segment organization // negative regulation of apoptotic process // retinal rod cell development // retinal cone cell development	---	---	GO:0008270 // GO:0046872	zinc ion binding // metal ion binding	---	---
12947248	7.30286	7.00379	7.2292	7.07669	7.12749	7.16646	7.13699	7.07745	7.26746	7.09653	NM_001305555	toporsa	NM_001305555	RefSeq	Danio rerio topoisomerase I binding, arginine/serine-rich a (toporsa), mRNA.	FALSE	GO:0010842 // GO:0035845 // GO:0043066 // GO:0046548 // GO:0046549	retina layer formation // photoreceptor cell outer segment organization // negative regulation of apoptotic process // retinal rod cell development // retinal cone cell development	---	---	GO:0008270 // GO:0046872	zinc ion binding // metal ion binding	---	---
12947249	6.79529	6.57729	6.78851	6.62601	6.67699	6.71479	6.78083	7.16272	7.12019	7.08465	NM_200554	mtap	NM_200554	RefSeq	Danio rerio methylthioadenosine phosphorylase (mtap), mRNA.	FALSE	GO:0006166 // GO:0009116 // GO:0019509 // GO:0043101 // GO:0043101	purine ribonucleoside salvage // nucleoside metabolic process // L-methionine biosynthetic process from methylthioadenosine // purine-containing compound salvage // purine-containing compound salvage	GO:0005634 // GO:0005737 // GO:0005737 // GO:0005737	nucleus // cytoplasm // cytoplasm // cytoplasm	GO:0003824 // GO:0016740 // GO:0016757 // GO:0016763 // GO:0017061 // GO:0017061 // GO:0017061	catalytic activity // transferase activity // transferase activity, transferring glycosyl groups // transferase activity, transferring pentosyl groups // S-methyl-5-thioadenosine phosphorylase activity // S-methyl-5-thioadenosine phosphorylase activity // S-methyl-5-thioadenosine phosphorylase activity	---	---
12947261	10.1496	9.94348	10.0791	9.93468	9.91029	9.96574	9.75034	9.81289	9.84077	9.82787	XM_005159903	tet2	XM_005159903	RefSeq	PREDICTED: Danio rerio tet methylcytosine dioxygenase 2 (tet2), mRNA.	FALSE	GO:0030218 // GO:0060319 // GO:0070989	erythrocyte differentiation // primitive erythrocyte differentiation // oxidative demethylation	---	---	---	---	---	---
12947273	6.25858	6.1538	6.26228	6.71557	5.70787	5.73196	6.10329	5.9191	6.61236	6.07652	XM_009291612	arhgef38	XM_009291612	RefSeq	PREDICTED: Danio rerio Rho guanine nucleotide exchange factor (GEF) 38 (arhgef38), transcript variant X1, mRNA.	FALSE	---	---	---	---	---	---	---	---
12947294	5.64301	5.24327	5.73333	5.75014	5.42238	4.9427	4.96733	4.63811	3.80761	4.7707	NM_001080563	g3bp2	NM_001080563	RefSeq	Danio rerio GTPase activating protein (SH3 domain) binding protein 2 (g3bp2), mRNA.	FALSE	GO:0006810	transport	GO:0005622	intracellular	GO:0000166 // GO:0003676	nucleotide binding // nucleic acid binding	---	---
12947303	8.37919	8.23673	8.1585	8.18634	8.32474	8.32143	8.39055	8.53506	8.33907	8.3829	NM_200155	uso1	NM_200155	RefSeq	Danio rerio USO1 vesicle transport factor (uso1), mRNA.	FALSE	GO:0006886 // GO:0006886 // GO:0006888 // GO:0045056 // GO:0048193 // GO:0048211 // GO:0048280 // GO:0061025 // GO:0006886 // GO:0006888 // GO:0045056 // GO:0048211 // GO:0061025	intracellular protein transport // intracellular protein transport // ER to Golgi vesicle-mediated transport // transcytosis // Golgi vesicle transport // Golgi vesicle docking // vesicle fusion with Golgi apparatus // membrane fusion // intracellular protein transport // ER to Golgi vesicle-mediated transport // transcytosis // Golgi vesicle docking // membrane fusion	GO:0000139 // GO:0005737 // GO:0005783 // GO:0005795 // GO:0012507 // GO:0016020 // GO:0005783 // GO:0005795 // GO:0012507	Golgi membrane // cytoplasm // endoplasmic reticulum // Golgi stack // ER to Golgi transport vesicle membrane // membrane // endoplasmic reticulum // Golgi stack // ER to Golgi transport vesicle membrane	GO:0008565 // GO:0008565 // GO:0008565	protein transporter activity // protein transporter activity // protein transporter activity	---	---
12947368	3.07191	2.84601	2.83813	2.79654	3.30288	2.96972	3.08575	3.21928	3.38293	2.9959	---	---	XM_009291480	RefSeq	PREDICTED: Danio rerio USO1 vesicle transport factor (uso1), transcript variant X1, mRNA.	TRUE	---	---	---	---	---	---	---	---
12947374	5.59452	5.32105	5.52959	5.4434	5.17595	5.20673	5.23391	5.16881	5.24501	5.25288	---	---	ENSDART00000109627	ENSEMBL	si:ch211-202n12.5 [gene_biotype:lincRNA transcript_biotype:lincRNA]	FALSE	---	---	---	---	---	---	---	---
12947381	5.14744	5.27302	4.6729	5.00125	4.96838	5.40549	5.05493	4.60742	5.10679	5.04193	---	---	ENSDART00000145374	ENSEMBL	si:ch211-202n12.3 [gene_biotype:lincRNA transcript_biotype:lincRNA]	FALSE	---	---	---	---	---	---	---	---
12947389	8.51196	8.62132	8.09719	8.055	8.2539	8.38081	8.61233	8.76865	8.83158	8.68962	NM_199643	coro2a	NM_199643	RefSeq	Danio rerio coronin, actin binding protein, 2A (coro2a), mRNA.	FALSE	GO:0030036	actin cytoskeleton organization	GO:0015629 // GO:0016020 // GO:0016021 // GO:0017053	actin cytoskeleton // membrane // integral component of membrane // transcriptional repressor complex	GO:0051015 // GO:0051015	actin filament binding // actin filament binding	---	---
12947405	7.6749	7.77192	7.72586	7.95162	7.78085	7.57381	7.76045	7.49964	7.74435	7.40607	XM_005159909	si:dkey-25o16.2	XM_005159909	RefSeq	PREDICTED: Danio rerio si:dkey-25o16.2 (si:dkey-25o16.2), transcript variant X2, mRNA.	FALSE	---	---	---	---	---	---	---	---
12947411	8.22454	7.9599	7.93908	7.49966	7.55267	8.15914	8.3874	7.92781	8.01342	8.10947	XM_690920	si:dkey-25o16.4	XM_690920	RefSeq	PREDICTED: Danio rerio si:dkey-25o16.4 (si:dkey-25o16.4), mRNA.	FALSE	GO:0000070 // GO:0007051 // GO:0051294 // GO:0051988 // GO:0000070 // GO:0007051 // GO:0051294 // GO:0051301 // GO:0051988 // GO:0051988	mitotic sister chromatid segregation // spindle organization // establishment of spindle orientation // regulation of attachment of spindle microtubules to kinetochore // mitotic sister chromatid segregation // spindle organization // establishment of spindle orientation // cell division // regulation of attachment of spindle microtubules to kinetochore // regulation of attachment of spindle micr…	GO:0000776 // GO:0005654 // GO:0005737 // GO:0005876 // GO:0035371 // GO:0072686 // GO:0000776 // GO:0005654 // GO:0005737 // GO:0005876 // GO:0035371 // GO:0072686	kinetochore // nucleoplasm // cytoplasm // spindle microtubule // microtubule plus-end // mitotic spindle // kinetochore // nucleoplasm // cytoplasm // spindle microtubule // microtubule plus-end // mitotic spindle	---	---	---	---
12947415	8.23721	8.03742	7.92266	7.47823	7.35714	8.06313	8.30317	7.9129	8.45409	8.05816	XM_690920	si:dkey-25o16.4	XM_690920	RefSeq	PREDICTED: Danio rerio si:dkey-25o16.4 (si:dkey-25o16.4), mRNA.	FALSE	GO:0000070 // GO:0007051 // GO:0051294 // GO:0051988 // GO:0000070 // GO:0007051 // GO:0051294 // GO:0051301 // GO:0051988 // GO:0051988	mitotic sister chromatid segregation // spindle organization // establishment of spindle orientation // regulation of attachment of spindle microtubules to kinetochore // mitotic sister chromatid segregation // spindle organization // establishment of spindle orientation // cell division // regulation of attachment of spindle microtubules to kinetochore // regulation of attachment of spindle micr…	GO:0000776 // GO:0005654 // GO:0005737 // GO:0005876 // GO:0035371 // GO:0072686 // GO:0000776 // GO:0005654 // GO:0005737 // GO:0005876 // GO:0035371 // GO:0072686	kinetochore // nucleoplasm // cytoplasm // spindle microtubule // microtubule plus-end // mitotic spindle // kinetochore // nucleoplasm // cytoplasm // spindle microtubule // microtubule plus-end // mitotic spindle	---	---	---	---
12947423	6.04686	5.88631	5.82909	5.38486	5.50534	6.11466	5.91721	5.88885	5.89047	6.13007	XM_690920	si:dkey-25o16.4	XM_690920	RefSeq	PREDICTED: Danio rerio si:dkey-25o16.4 (si:dkey-25o16.4), mRNA.	FALSE	GO:0000070 // GO:0007051 // GO:0051294 // GO:0051988 // GO:0000070 // GO:0007051 // GO:0051294 // GO:0051301 // GO:0051988 // GO:0051988	mitotic sister chromatid segregation // spindle organization // establishment of spindle orientation // regulation of attachment of spindle microtubules to kinetochore // mitotic sister chromatid segregation // spindle organization // establishment of spindle orientation // cell division // regulation of attachment of spindle microtubules to kinetochore // regulation of attachment of spindle micr…	GO:0000776 // GO:0005654 // GO:0005737 // GO:0005876 // GO:0035371 // GO:0072686 // GO:0000776 // GO:0005654 // GO:0005737 // GO:0005876 // GO:0035371 // GO:0072686	kinetochore // nucleoplasm // cytoplasm // spindle microtubule // microtubule plus-end // mitotic spindle // kinetochore // nucleoplasm // cytoplasm // spindle microtubule // microtubule plus-end // mitotic spindle	---	---	---	---
12947437	8.30159	8.43895	8.04812	8.27406	8.42825	8.04414	8.17662	8.10794	7.88696	8.16825	NM_001122755	bnc2	NM_001122755	RefSeq	Danio rerio basonuclin 2 (bnc2), mRNA.	FALSE	GO:0048066 // GO:0048066	developmental pigmentation // developmental pigmentation	GO:0005634	nucleus	GO:0046872	metal ion binding	---	---
12947462	3.99642	3.92264	3.77534	4.12881	3.83217	3.87241	3.58135	3.99305	3.90925	3.77463	---	---	GENSCAN00000032223	ENSEMBL	cdna:genscan chromosome:GRCz10:1:26848764:26902314:1 transcript_biotype:protein_coding	FALSE	---	---	---	---	---	---	---	---
12947476	4.27904	4.01104	4.26093	4.92914	4.24763	5.0652	4.49686	4.61055	4.11472	4.45342	---	---	ENSDART00000169584	ENSEMBL	si:dkey-29d5.1 [gene_biotype:protein_coding transcript_biotype:protein_coding]	FALSE	GO:0001755 // GO:0006351 // GO:0006355 // GO:0007275 // GO:0048066 // GO:0048484 // GO:0050936	neural crest cell migration // transcription, DNA-templated // regulation of transcription, DNA-templated // multicellular organismal development // developmental pigmentation // enteric nervous system development // xanthophore differentiation	GO:0005634	nucleus	GO:0003677 // GO:0043565	DNA binding // sequence-specific DNA binding	---	---
12947486	8.47442	8.32454	8.36091	8.28	8.24623	8.41496	8.41207	8.37682	8.2874	8.39802	NM_001045258	pspc1	NM_001045258	RefSeq	Danio rerio paraspeckle component 1 (pspc1), mRNA.	FALSE	GO:0000398 // GO:0006351 // GO:0006355 // GO:0006355 // GO:0042752 // GO:0048511 // GO:0000398 // GO:0006355	mRNA splicing, via spliceosome // transcription, DNA-templated // regulation of transcription, DNA-templated // regulation of transcription, DNA-templated // regulation of circadian rhythm // rhythmic process // mRNA splicing, via spliceosome // regulation of transcription, DNA-templated	GO:0005634 // GO:0005634 // GO:0005730 // GO:0005737 // GO:0016363 // GO:0016607 // GO:0005634	nucleus // nucleus // nucleolus // cytoplasm // nuclear matrix // nuclear speck // nucleus	GO:0000166 // GO:0000976 // GO:0003676 // GO:0003723 // GO:0000976	nucleotide binding // transcription regulatory region sequence-specific DNA binding // nucleic acid binding // RNA binding // transcription regulatory region sequence-specific DNA binding	---	---
12947498	7.0125	6.68564	6.79599	7.01344	6.78036	6.96423	6.97718	7.26157	6.98097	7.18462	NM_001077787	dnajb14	NM_001077787	RefSeq	Danio rerio DnaJ (Hsp40) homolog, subfamily B, member 14 (dnajb14), mRNA.	FALSE	---	---	GO:0005575	cellular_component	---	---	---	---
12947507	8.17122	8.23224	8.10926	8.03347	7.96815	8.05028	8.43478	8.52732	8.30937	8.35636	NM_001007361	sgut1	NM_001007361	RefSeq	Danio rerio SGT1 homolog, MIS12 kinetochore complex assembly cochaperone (sgut1), mRNA.	FALSE	---	---	GO:0005575	cellular_component	---	---	---	---
12947521	7.49803	7.29967	7.42724	7.32	7.35551	7.45564	7.33141	7.20007	7.23743	7.24292	NM_001003779	chst10	NM_001003779	RefSeq	Danio rerio carbohydrate sulfotransferase 10 (chst10), mRNA.	FALSE	GO:0005975 // GO:0016051	carbohydrate metabolic process // carbohydrate biosynthetic process	GO:0000139 // GO:0005794 // GO:0016020 // GO:0016021	Golgi membrane // Golgi apparatus // membrane // integral component of membrane	GO:0001517 // GO:0001537 // GO:0004394 // GO:0008146 // GO:0016232 // GO:0016740 // GO:0017095 // GO:0018721 // GO:0018722 // GO:0018723 // GO:0018724 // GO:0018725 // GO:0018726 // GO:0018727 // GO:0019111 // GO:0034930 // GO:0050694 // GO:0050698 // GO:0051922 // GO:0080131	N-acetylglucosamine 6-O-sulfotransferase activity // N-acetylgalactosamine 4-O-sulfotransferase activity // heparan sulfate 2-O-sulfotransferase activity // sulfotransferase activity // HNK-1 sulfotransferase activity // transferase activity // heparan sulfate 6-O-sulfotransferase activity // trans-9R,10R-dihydrodiolphenanthrene sulfotransferase activity // 1-phenanthrol sulfotransferase activity…	---	---
12947531	6.92951	6.78615	6.90519	6.77966	6.65958	6.80426	6.78769	7.16427	7.06538	7.04659	NM_001020726	psip1	NM_001020726	RefSeq	Danio rerio PC4 and SFRS1 interacting protein 1 (psip1), mRNA.	FALSE	GO:0008150	biological_process	---	---	GO:0003674	molecular_function	---	---
12947558	3.46428	3.03083	3.31468	3.49882	3.16178	3.32009	2.99503	3.03483	2.93373	3.11604	---	---	GENSCAN00000031845	ENSEMBL	cdna:genscan chromosome:GRCz10:17:43149104:43237329:-1 transcript_biotype:protein_coding	TRUE	---	---	---	---	---	---	---	---
12947582	5.19441	5.3044	5.79754	6.15059	5.79093	5.12422	5.20987	5.94716	6.04603	5.94834	NM_001111232	cbsa	NM_001111232	RefSeq	Danio rerio cystathionine-beta-synthase a (cbsa), mRNA.	FALSE	GO:0006535 // GO:0008652 // GO:0019343 // GO:0019343 // GO:0019344 // GO:0070814 // GO:0019343 // GO:0070814	cysteine biosynthetic process from serine // cellular amino acid biosynthetic process // cysteine biosynthetic process via cystathionine // cysteine biosynthetic process via cystathionine // cysteine biosynthetic process // hydrogen sulfide biosynthetic process // cysteine biosynthetic process via cystathionine // hydrogen sulfide biosynthetic process	GO:0005737 // GO:0005737 // GO:0005737	cytoplasm // cytoplasm // cytoplasm	GO:0004122 // GO:0004122 // GO:0016829 // GO:0020037 // GO:0030170 // GO:0004122 // GO:0020037 // GO:0030170	cystathionine beta-synthase activity // cystathionine beta-synthase activity // lyase activity // heme binding // pyridoxal phosphate binding // cystathionine beta-synthase activity // heme binding // pyridoxal phosphate binding	---	---
12947598	6.44406	6.30848	6.59406	6.88373	7.17927	5.98053	5.49598	4.56355	4.18874	5.01139	NM_152950	cryaa	NM_152950	RefSeq	Danio rerio crystallin, alpha A (cryaa), mRNA.	FALSE	GO:0001654 // GO:0007601	eye development // visual perception	---	---	GO:0005212 // GO:0005212 // GO:0046872 // GO:0051082	structural constituent of eye lens // structural constituent of eye lens // metal ion binding // unfolded protein binding	---	---
12947603	7.18064	7.24746	6.97989	6.90086	7.09902	7.14754	7.41618	7.41985	7.62169	7.33411	NM_200980	ankrd10a	NM_200980	RefSeq	Danio rerio ankyrin repeat domain 10a (ankrd10a), mRNA.	FALSE	GO:0060828 // GO:0060828	regulation of canonical Wnt signaling pathway // regulation of canonical Wnt signaling pathway	---	---	---	---	---	---
12947610	6.12707	6.25812	6.18326	6.50057	6.30172	6.01247	6.12556	5.86566	5.93985	5.90736	NM_001109872	zgc:173948	NM_001109872	RefSeq	Danio rerio zgc:173948 (zgc:173948), mRNA.	FALSE	---	---	GO:0005634	nucleus	GO:0008270	zinc ion binding	---	---
12947620	6.75857	6.94416	6.18303	6.04857	6.36775	6.87345	7.09816	7.47354	6.83106	7.48178	XM_009291913	cars2	XM_009291913	RefSeq	PREDICTED: Danio rerio cysteinyl-tRNA synthetase 2, mitochondrial (cars2), transcript variant X2, mRNA.	FALSE	GO:0006418 // GO:0006423 // GO:0006423	tRNA aminoacylation for protein translation // cysteinyl-tRNA aminoacylation // cysteinyl-tRNA aminoacylation	GO:0005829	cytosol	GO:0000166 // GO:0004812 // GO:0004817 // GO:0004817 // GO:0005524	nucleotide binding // aminoacyl-tRNA ligase activity // cysteine-tRNA ligase activity // cysteine-tRNA ligase activity // ATP binding	---	---
12947636	6.568	6.67488	6.32009	6.58221	6.78527	6.51076	6.85845	6.52403	6.62557	6.55083	NM_200315	irs2a	NM_200315	RefSeq	Danio rerio insulin receptor substrate 2a (irs2a), mRNA.	FALSE	GO:0001666 // GO:0008286 // GO:0019216 // GO:0008286 // GO:0019216	response to hypoxia // insulin receptor signaling pathway // regulation of lipid metabolic process // insulin receptor signaling pathway // regulation of lipid metabolic process	GO:0005829 // GO:0005886 // GO:0005829 // GO:0005886	cytosol // plasma membrane // cytosol // plasma membrane	GO:0004871 // GO:0005158 // GO:0005158 // GO:0043548 // GO:0004871 // GO:0005158 // GO:0043548	signal transducer activity // insulin receptor binding // insulin receptor binding // phosphatidylinositol 3-kinase binding // signal transducer activity // insulin receptor binding // phosphatidylinositol 3-kinase binding	---	---
12947641	6.84772	6.81162	6.63974	6.60912	6.97758	6.70391	6.98444	6.88643	6.95024	6.99633	NM_001103123	lig4	NM_001103123	RefSeq	Danio rerio ligase IV, DNA, ATP-dependent (lig4), mRNA.	FALSE	GO:0006260 // GO:0006273 // GO:0006281 // GO:0006297 // GO:0006303 // GO:0006310 // GO:0006974 // GO:0033152 // GO:0051103 // GO:0051103 // GO:0071897	DNA replication // lagging strand elongation // DNA repair // nucleotide-excision repair, DNA gap filling // double-strand break repair via nonhomologous end joining // DNA recombination // cellular response to DNA damage stimulus // immunoglobulin V(D)J recombination // DNA ligation involved in DNA repair // DNA ligation involved in DNA repair // DNA biosynthetic process	GO:0005737 // GO:0005958 // GO:0032807	cytoplasm // DNA-dependent protein kinase-DNA ligase 4 complex // DNA ligase IV complex	GO:0000166 // GO:0003677 // GO:0003909 // GO:0003910 // GO:0003910 // GO:0005524 // GO:0016874	nucleotide binding // DNA binding // DNA ligase activity // DNA ligase (ATP) activity // DNA ligase (ATP) activity // ATP binding // ligase activity	---	---
12947644	5.31653	5.36843	5.50234	5.67182	5.47635	5.59678	5.50814	5.01309	4.77364	5.2358	XM_001921192	fam155a	XM_001921192	RefSeq	PREDICTED: Danio rerio family with sequence similarity 155, member A (fam155a), transcript variant X1, mRNA.	FALSE	---	---	GO:0016020 // GO:0016021	membrane // integral component of membrane	---	---	---	---
12947648	3.91125	4.03427	4.37677	3.8008	3.72242	3.66017	4.12302	3.66296	3.8734	3.69754	---	---	GENSCAN00000019284	ENSEMBL	cdna:genscan chromosome:GRCz10:1:28601410:28665714:1 transcript_biotype:protein_coding	FALSE	---	---	---	---	---	---	---	---
12947652	3.92336	3.71728	4.09806	3.84057	3.78627	3.66682	4.00856	3.80202	3.8501	3.81649	---	---	ENSDART00000142382	ENSEMBL	si:ch211-59g22.1 [gene_biotype:lincRNA transcript_biotype:lincRNA]	FALSE	---	---	---	---	---	---	---	---
12947656	3.45057	3.43786	3.63191	3.45316	3.59093	3.49142	4.03488	3.61053	3.58617	3.43586	---	---	ENSDART00000152226	ENSEMBL	si:dkey-228l14.1 [gene_biotype:protein_coding transcript_biotype:protein_coding]	FALSE	GO:0008152 // GO:0009813 // GO:0032870 // GO:0052696 // GO:0052697	metabolic process // flavonoid biosynthetic process // cellular response to hormone stimulus // flavonoid glucuronidation // xenobiotic glucuronidation	GO:0016021 // GO:0016020 // GO:0005789 // GO:0043231	integral component of membrane // membrane // endoplasmic reticulum membrane // intracellular membrane-bounded organelle	GO:0015020 // GO:0015020 // GO:0016740 // GO:0016757 // GO:0016758	glucuronosyltransferase activity // glucuronosyltransferase activity // transferase activity // transferase activity, transferring glycosyl groups // transferase activity, transferring hexosyl groups	---	---
12947662	8.39675	8.24889	8.35798	8.28949	8.28585	8.22526	8.1585	8.21302	8.41098	8.16431	NM_001128244	raph1b	NM_001128244	RefSeq	Danio rerio Ras association (RalGDS/AF-6) and pleckstrin homology domains 1b (raph1b), mRNA.	FALSE	GO:0007165	signal transduction	---	---	---	---	---	---
12947678	5.62384	5.38954	5.47416	5.62768	5.33092	5.44419	5.4953	5.44049	5.47106	5.43132	NM_001128244	raph1b	NM_001128244	RefSeq	Danio rerio Ras association (RalGDS/AF-6) and pleckstrin homology domains 1b (raph1b), mRNA.	FALSE	GO:0007165	signal transduction	---	---	---	---	---	---
12947681	7.23033	7.04889	7.03065	6.76003	6.95484	7.05351	7.4299	7.17934	6.86604	6.80781	NM_001020703	cpb2	NM_001020703	RefSeq	Danio rerio carboxypeptidase B2 (plasma) (cpb2), mRNA.	FALSE	GO:0006508 // GO:0006508 // GO:0042730 // GO:0006508 // GO:0042730	proteolysis // proteolysis // fibrinolysis // proteolysis // fibrinolysis	GO:0005615 // GO:0005615	extracellular space // extracellular space	GO:0004180 // GO:0004181 // GO:0004181 // GO:0008270 // GO:0004181	carboxypeptidase activity // metallocarboxypeptidase activity // metallocarboxypeptidase activity // zinc ion binding // metallocarboxypeptidase activity	---	---
12947694	8.6514	8.55339	8.75783	8.61549	8.67536	8.66456	8.60504	8.7871	8.76473	8.71248	NM_200522	zc3h13	NM_200522	RefSeq	Danio rerio zinc finger CCCH-type containing 13 (zc3h13), mRNA.	FALSE	---	---	GO:0005575	cellular_component	GO:0046872	metal ion binding	---	---
12947717	9.86673	9.74517	9.76655	9.74908	9.79037	9.70745	9.80584	9.78896	9.88752	9.82344	NM_212728	tm9sf2	NM_212728	RefSeq	Danio rerio transmembrane 9 superfamily member 2 (tm9sf2), mRNA.	FALSE	---	---	GO:0016020 // GO:0016021	membrane // integral component of membrane	---	---	---	---
12947735	6.91335	6.63072	6.67669	6.35239	6.60211	6.84721	7.14089	7.40726	7.82709	7.32381	NM_001001820	zic2b	NM_001001820	RefSeq	Danio rerio zic family member 2 (odd-paired homolog, Drosophila) b (zic2b), mRNA.	FALSE	GO:0014032 // GO:0030902 // GO:0048385 // GO:0048703	neural crest cell development // hindbrain development // regulation of retinoic acid receptor signaling pathway // embryonic viscerocranium morphogenesis	---	---	GO:0003676 // GO:0046872	nucleic acid binding // metal ion binding	---	---
12947742	8.68947	8.71389	8.77824	8.40675	8.51412	8.64764	8.90162	8.99516	9.00374	9.04277	NM_001002746	pcca	NM_001002746	RefSeq	Danio rerio propionyl CoA carboxylase, alpha polypeptide (pcca), mRNA.	FALSE	GO:0008152	metabolic process	---	---	GO:0000166 // GO:0003824 // GO:0004075 // GO:0005524 // GO:0016874 // GO:0046872	nucleotide binding // catalytic activity // biotin carboxylase activity // ATP binding // ligase activity // metal ion binding	---	---
12947764	6.8295	6.81977	6.87287	6.76849	6.99305	6.64605	6.78877	6.5782	6.44016	6.64503	NM_001080616	vps8	NM_001080616	RefSeq	Danio rerio vacuolar protein sorting 8 homolog (S. cerevisiae) (vps8), mRNA.	FALSE	GO:0006886 // GO:0016192	intracellular protein transport // vesicle-mediated transport	GO:0005622	intracellular	GO:0008270 // GO:0046872	zinc ion binding // metal ion binding	---	---
12947809	6.87522	7.18399	7.2686	7.26767	7.16161	7.34519	7.40193	8.27017	8.06384	9.00052	NM_213083	tmem41ab	NM_213083	RefSeq	Danio rerio transmembrane protein 41ab (tmem41ab), mRNA.	FALSE	GO:0008150	biological_process	GO:0016020 // GO:0016021	membrane // integral component of membrane	GO:0003674	molecular_function	---	---
12947815	3.21848	3.76655	3.73533	3.71203	3.55089	3.37581	3.60778	3.23523	3.74801	3.40017	---	---	GENSCAN00000032576	ENSEMBL	cdna:genscan chromosome:GRCz10:1:29706366:29717653:1 transcript_biotype:protein_coding	FALSE	---	---	---	---	---	---	---	---
12947823	2.59763	2.69832	2.53125	2.60559	3.05983	2.21338	2.86782	2.53272	2.92704	2.61111	NM_001130812	gpr183b	NM_001130812	RefSeq	Danio rerio G protein-coupled receptor 183b (gpr183b), mRNA.	FALSE	GO:0002312 // GO:0007165 // GO:0007186 // GO:0007189 // GO:0002250 // GO:0002376	B cell activation involved in immune response // signal transduction // G-protein coupled receptor signaling pathway // adenylate cyclase-activating G-protein coupled receptor signaling pathway // adaptive immune response // immune system process	GO:0005887 // GO:0016020 // GO:0016021 // GO:0005886	integral component of plasma membrane // membrane // integral component of membrane // plasma membrane	GO:0004871 // GO:0004930 // GO:0004930	signal transducer activity // G-protein coupled receptor activity // G-protein coupled receptor activity	---	---
12947834	6.06932	6.16813	6.17098	5.80056	5.66973	6.35962	6.27269	6.35667	6.52982	6.66805	NM_001007450	bora	NM_001007450	RefSeq	Danio rerio bora, aurora kinase A activator (bora), mRNA.	FALSE	GO:0007049 // GO:0007067 // GO:0007088 // GO:0032880 // GO:0051301 // GO:0060236	cell cycle // mitotic nuclear division // regulation of mitotic nuclear division // regulation of protein localization // cell division // regulation of mitotic spindle organization	GO:0005575	cellular_component	---	---	---	---
12947860	5.24765	5.03773	5.34521	5.28214	5.21248	5.06199	5.28306	5.27303	5.23204	5.18331	NM_001024392	metap1d	NM_001024392	RefSeq	Danio rerio methionyl aminopeptidase type 1D (mitochondrial) (metap1d), mRNA.	FALSE	GO:0006508	proteolysis	GO:0005739 // GO:0005739	mitochondrion // mitochondrion	GO:0004177 // GO:0008233 // GO:0008235 // GO:0016787 // GO:0046872	aminopeptidase activity // peptidase activity // metalloexopeptidase activity // hydrolase activity // metal ion binding	---	---
12947874	8.23022	8.25129	8.04823	8.28122	8.11685	7.90754	8.13762	8.39413	8.19646	8.45644	NM_001013448	itga6b	NM_001013448	RefSeq	Danio rerio integrin, alpha 6b (itga6b), mRNA.	FALSE	GO:0007155 // GO:0007229	cell adhesion // integrin-mediated signaling pathway	GO:0008305 // GO:0016020 // GO:0016021	integrin complex // membrane // integral component of membrane	---	---	---	---
12947896	5.0077	5.40135	4.89864	5.37852	5.23487	5.20983	4.93774	4.84311	5.08208	5.1694	NM_001017795	eef1a1b	NM_001017795	RefSeq	Danio rerio eukaryotic translation elongation factor 1 alpha 1b (eef1a1b), mRNA.	FALSE	GO:0006412 // GO:0006414 // GO:0006414 // GO:0006414	translation // translational elongation // translational elongation // translational elongation	GO:0005622 // GO:0005737 // GO:0005622	intracellular // cytoplasm // intracellular	GO:0000166 // GO:0003746 // GO:0003746 // GO:0003924 // GO:0003924 // GO:0005525 // GO:0003746 // GO:0003924	nucleotide binding // translation elongation factor activity // translation elongation factor activity // GTPase activity // GTPase activity // GTP binding // translation elongation factor activity // GTPase activity	---	---
12947908	2.99918	3.34011	3.41683	3.56992	3.21185	3.0338	3.42674	3.22047	3.12461	3.32789	XR_117582	LOC100538140	XR_117582	RefSeq	PREDICTED: Danio rerio uncharacterized LOC100538140 (LOC100538140), ncRNA.	FALSE	---	---	---	---	---	---	---	---
12947929	5.59391	5.60037	5.63055	6.1544	6.181	5.56935	5.98598	5.54764	5.64185	5.23943	XM_002662570	LOC100329520	XM_002662570	RefSeq	PREDICTED: Danio rerio inhibin beta B chain-like (LOC100329520), transcript variant X1, mRNA.	FALSE	---	---	---	---	---	---	---	---
12947934	8.17514	7.72268	8.05296	7.97626	7.80557	8.13294	7.98421	8.3595	8.58207	8.28294	NM_178296	gli1	NM_178296	RefSeq	Danio rerio GLI family zinc finger 1 (gli1), mRNA.	FALSE	GO:0006355 // GO:0007224 // GO:0007224 // GO:0007420 // GO:0021508 // GO:0021508 // GO:0021521 // GO:0021532 // GO:0021532 // GO:0021545 // GO:0021559 // GO:0021560 // GO:0021561 // GO:0021563 // GO:0021564 // GO:0021731 // GO:0021742 // GO:0021754 // GO:0021983 // GO:0021984 // GO:0030182 // GO:0031290 // GO:0042476 // GO:0042694 // GO:0045880 // GO:0048699 // GO:0048699 // GO:0048855 // GO:0050…	regulation of transcription, DNA-templated // smoothened signaling pathway // smoothened signaling pathway // brain development // floor plate formation // floor plate formation // ventral spinal cord interneuron specification // neural tube patterning // neural tube patterning // cranial nerve development // trigeminal nerve development // abducens nerve development // facial nerve development /…	GO:0035301	Hedgehog signaling complex	GO:0003676 // GO:0005515 // GO:0046872	nucleic acid binding // protein binding // metal ion binding	---	---
12947956	8.26248	8.15818	8.1997	8.14311	8.23567	8.38936	8.54202	8.60449	8.60932	8.51338	NM_001020494	slc2a15b	NM_001020494	RefSeq	Danio rerio solute carrier family 2 (facilitated glucose transporter), member 15b (slc2a15b), mRNA.	FALSE	GO:0006810 // GO:0008643 // GO:0046323 // GO:0055085 // GO:0015992 // GO:1904659	transport // carbohydrate transport // glucose import // transmembrane transport // proton transport // glucose transmembrane transport	GO:0005887 // GO:0016020 // GO:0016021	integral component of plasma membrane // membrane // integral component of membrane	GO:0005215 // GO:0005351 // GO:0005355 // GO:0022857 // GO:0022891	transporter activity // sugar:proton symporter activity // glucose transmembrane transporter activity // transmembrane transporter activity // substrate-specific transmembrane transporter activity	---	---
12947970	5.38224	5.37597	5.37763	5.6563	5.74132	5.55331	5.57092	5.93652	6.19261	5.98102	NM_182856	fgf8b	NM_182856	RefSeq	Danio rerio fibroblast growth factor 8 b (fgf8b), mRNA.	FALSE	GO:0007275 // GO:0007399 // GO:0008543 // GO:0030154 // GO:0051781 // GO:0007389 // GO:0008543 // GO:0030917	multicellular organismal development // nervous system development // fibroblast growth factor receptor signaling pathway // cell differentiation // positive regulation of cell division // pattern specification process // fibroblast growth factor receptor signaling pathway // midbrain-hindbrain boundary development	GO:0005576	extracellular region	GO:0005102 // GO:0005104 // GO:0008083 // GO:0005104	receptor binding // fibroblast growth factor receptor binding // growth factor activity // fibroblast growth factor receptor binding	---	---
12947976	6.52121	6.5343	6.51349	6.38358	6.49952	6.66187	6.66884	6.59103	6.63645	6.56931	NM_213243	poll	NM_213243	RefSeq	Danio rerio polymerase (DNA directed), lambda (poll), mRNA.	FALSE	GO:0006281 // GO:0071897	DNA repair // DNA biosynthetic process	GO:0005634	nucleus	GO:0003677 // GO:0003887 // GO:0016779 // GO:0034061	DNA binding // DNA-directed DNA polymerase activity // nucleotidyltransferase activity // DNA polymerase activity	---	---
12947987	8.06582	7.94454	7.82346	8.14196	8.01074	7.86256	7.89557	8.57625	8.60694	8.35886	NM_001020631	wbp1lb	NM_001020631	RefSeq	Danio rerio WW domain binding protein 1-like b (wbp1lb), mRNA.	FALSE	GO:0008150	biological_process	GO:0016020 // GO:0016021	membrane // integral component of membrane	GO:0003674	molecular_function	---	---
12947994	5.57979	5.7865	5.56004	5.80214	5.73251	5.52128	6.22945	6.00744	5.7435	6.12672	NM_001039839	as3mt	NM_001039839	RefSeq	Danio rerio arsenite methyltransferase (as3mt), mRNA.	FALSE	GO:0032259 // GO:0032259	methylation // methylation	GO:0005737	cytoplasm	GO:0008757 // GO:0008757	S-adenosylmethionine-dependent methyltransferase activity // S-adenosylmethionine-dependent methyltransferase activity	---	---
12948006	6.1895	6.19147	6.16922	6.17721	6.42039	5.94537	6.54839	6.34501	6.58896	6.14289	XM_001922770	cnnm2b	XM_001922770	RefSeq	PREDICTED: Danio rerio metal transporter CNNM2 (LOC565702), transcript variant X1, mRNA.	FALSE	GO:0007420 // GO:0010960	brain development // magnesium ion homeostasis	GO:0016020 // GO:0016021	membrane // integral component of membrane	---	---	---	---
12948016	9.6081	9.46174	9.5953	9.50778	9.56366	9.52189	9.50004	9.32598	9.26925	9.42559	NM_131032	inab	NM_131032	RefSeq	Danio rerio internexin neuronal intermediate filament protein, alpha b (inab), mRNA.	FALSE	GO:0007399 // GO:0048812	nervous system development // neuron projection morphogenesis	GO:0005882 // GO:0005883	intermediate filament // neurofilament	GO:0005198	structural molecule activity	---	---
12948022	7.91976	7.9445	7.99203	8.29829	8.17928	7.92752	7.78272	7.83362	7.89284	7.99007	NM_131358	anos1a	NM_131358	RefSeq	Danio rerio anosmin 1a (anos1a), mRNA.	FALSE	GO:0007411 // GO:0021772 // GO:0048920 // GO:0048920 // GO:0071542 // GO:0097154 // GO:0097155 // GO:0010466	axon guidance // olfactory bulb development // posterior lateral line neuromast primordium migration // posterior lateral line neuromast primordium migration // dopaminergic neuron differentiation // GABAergic neuron differentiation // fasciculation of sensory neuron axon // negative regulation of peptidase activity	GO:0005576	extracellular region	GO:0030414	peptidase inhibitor activity	---	---
12948037	4.13629	4.52982	4.18786	4.6692	4.15407	4.86815	4.92082	4.89745	4.90125	4.46738	XM_009292384	LOC101885607	XM_009292384	RefSeq	PREDICTED: Danio rerio uncharacterized LOC101885607 (LOC101885607), mRNA.	FALSE	---	---	---	---	---	---	---	---
12948043	5.7613	5.95627	5.81213	5.89718	6.02169	5.63762	5.96314	5.89793	6.00563	5.98367	XM_005168397	sts	XM_005168397	RefSeq	PREDICTED: Danio rerio steroid sulfatase (microsomal), isozyme S (sts), mRNA.	FALSE	GO:0008152	metabolic process	GO:0016020 // GO:0016021	membrane // integral component of membrane	GO:0003824 // GO:0008484	catalytic activity // sulfuric ester hydrolase activity	---	---
12948060	6.83935	6.8967	6.51649	6.46485	6.67097	6.75934	6.6655	6.93416	6.48887	6.97037	NM_001020615	pudp	NM_001020615	RefSeq	Danio rerio pseudouridine 5-phosphatase (pudp), mRNA.	FALSE	GO:0008152	metabolic process	---	---	GO:0016787	hydrolase activity	---	---
12948067	6.43645	6.54359	6.55891	6.99615	6.6021	6.33705	6.33995	6.46141	6.12399	6.52547	NM_001166331	nlgn4a	NM_001166331	RefSeq	Danio rerio neuroligin 4a (nlgn4a), mRNA.	FALSE	GO:0006581 // GO:0007158 // GO:0048488 // GO:0050804 // GO:0097104 // GO:0097105 // GO:0007155 // GO:0050808	acetylcholine catabolic process // neuron cell-cell adhesion // synaptic vesicle endocytosis // modulation of synaptic transmission // postsynaptic membrane assembly // presynaptic membrane assembly // cell adhesion // synapse organization	GO:0005615 // GO:0005887 // GO:0009986 // GO:0016020 // GO:0016021 // GO:0045202 // GO:0005887 // GO:0045202	extracellular space // integral component of plasma membrane // cell surface // membrane // integral component of membrane // synapse // integral component of plasma membrane // synapse	GO:0004104 // GO:0004872 // GO:0042043 // GO:0042043	cholinesterase activity // receptor activity // neurexin family protein binding // neurexin family protein binding	---	---
12948074	3.9593	3.90408	4.10192	4.30264	4.25119	4.22267	4.13649	4.00865	4.21778	4.29421	ENSDART00000152580	nlgn4a	ENSDART00000152580	ENSEMBL	neuroligin 4a [gene_biotype:protein_coding transcript_biotype:protein_coding]	FALSE	GO:0006581 // GO:0007158 // GO:0048488 // GO:0050804 // GO:0097104 // GO:0097105 // GO:0007155 // GO:0007158 // GO:0048488 // GO:0050804 // GO:0050808 // GO:0097104 // GO:0097105	acetylcholine catabolic process // neuron cell-cell adhesion // synaptic vesicle endocytosis // modulation of synaptic transmission // postsynaptic membrane assembly // presynaptic membrane assembly // cell adhesion // neuron cell-cell adhesion // synaptic vesicle endocytosis // modulation of synaptic transmission // synapse organization // postsynaptic membrane assembly // presynaptic membrane a…	GO:0005615 // GO:0005887 // GO:0009986 // GO:0016020 // GO:0016021 // GO:0045202 // GO:0005887 // GO:0009986 // GO:0045202 // GO:0005887 // GO:0045202	extracellular space // integral component of plasma membrane // cell surface // membrane // integral component of membrane // synapse // integral component of plasma membrane // cell surface // synapse // integral component of plasma membrane // synapse	GO:0004104 // GO:0004872 // GO:0042043 // GO:0042043 // GO:0004872 // GO:0042043	cholinesterase activity // receptor activity // neurexin family protein binding // neurexin family protein binding // receptor activity // neurexin family protein binding	---	---
12948076	2.96526	3.25364	3.23037	3.04103	3.27194	3.24164	3.29044	3.30193	3.16144	3.15645	---	---	ENSDART00000135926	ENSEMBL	si:dkeyp-86f8.2 [gene_biotype:processed_transcript transcript_biotype:processed_transcript]	FALSE	---	---	---	---	---	---	---	---
12948081	7.58056	7.40985	7.30753	7.22365	7.46694	7.41958	7.41329	7.33405	7.19449	7.39867	XM_685338	prkx	XM_685338	RefSeq	PREDICTED: Danio rerio protein kinase, X-linked (prkx), mRNA.	FALSE	GO:0006468 // GO:0016310	protein phosphorylation // phosphorylation	---	---	GO:0000166 // GO:0004672 // GO:0004674 // GO:0005524 // GO:0016301 // GO:0016740	nucleotide binding // protein kinase activity // protein serine/threonine kinase activity // ATP binding // kinase activity // transferase activity	---	---
12948090	7.91359	8.00462	7.85777	7.71692	7.54297	7.8651	8.02313	8.18625	7.98086	8.1372	XM_001919109	mxra5	XM_001919109	RefSeq	PREDICTED: Danio rerio matrix-remodelling associated 5 (mxra5), transcript variant X2, mRNA.	FALSE	---	---	---	---	---	---	---	---
12948100	6.03203	6.31948	6.15785	6.63685	6.42651	6.10104	6.44608	6.69357	6.70656	6.91623	NM_001256719	dhrsx	NM_001256719	RefSeq	Danio rerio dehydrogenase/reductase (SDR family) X-linked (dhrsx), mRNA.	FALSE	GO:0008152 // GO:0055114	metabolic process // oxidation-reduction process	---	---	GO:0016491	oxidoreductase activity	---	---
12948109	9.2821	9.17088	9.29835	9.39595	9.25506	9.12475	9.02623	9.07669	8.75655	9.09557	NM_212904	chmp2bb	NM_212904	RefSeq	Danio rerio charged multivesicular body protein 2Bb (chmp2bb), mRNA.	FALSE	GO:0006810 // GO:0007034 // GO:0015031	transport // vacuolar transport // protein transport	GO:0005737 // GO:0005768 // GO:0005829 // GO:0016020 // GO:0031902	cytoplasm // endosome // cytosol // membrane // late endosome membrane	---	---	---	---
12948116	3.81401	3.76934	3.92713	3.77924	3.9895	4.02899	3.87401	3.79598	3.84956	3.87091	XM_005159929	LOC100004819	XM_005159929	RefSeq	PREDICTED: Danio rerio novel protein similar to vertebrate 5-hydroxytryptamine (serotonin) receptor 1F (HTR1F) (LOC100004819), transcript variant X1, mRNA.	FALSE	GO:0007165 // GO:0007186 // GO:0007210	signal transduction // G-protein coupled receptor signaling pathway // serotonin receptor signaling pathway	GO:0005886 // GO:0005887 // GO:0016020 // GO:0016021	plasma membrane // integral component of plasma membrane // membrane // integral component of membrane	GO:0004871 // GO:0004930 // GO:0004993	signal transducer activity // G-protein coupled receptor activity // serotonin receptor activity	---	---
12948120	8.57084	8.35317	8.34514	8.43984	8.27549	8.54755	8.47753	8.30528	8.46689	8.42638	XM_003197672	znf654	XM_003197672	RefSeq	PREDICTED: Danio rerio zinc finger protein 654 (znf654), mRNA.	FALSE	---	---	---	---	GO:0003676 // GO:0046872	nucleic acid binding // metal ion binding	---	---
12948131	7.00283	6.64249	6.64573	6.68681	6.81762	6.92375	6.80517	6.52809	6.57698	6.47428	NM_173272	arl13b	NM_173272	RefSeq	Danio rerio ADP-ribosylation factor-like 13b (arl13b), mRNA.	FALSE	GO:0007224 // GO:0007264 // GO:0007275 // GO:0021532 // GO:0021830 // GO:0021943 // GO:0035058 // GO:0042384 // GO:0060271	smoothened signaling pathway // small GTPase mediated signal transduction // multicellular organismal development // neural tube patterning // interneuron migration from the subpallium to the cortex // formation of radial glial scaffolds // nonmotile primary cilium assembly // cilium assembly // cilium morphogenesis	GO:0005622 // GO:0005886 // GO:0005929 // GO:0005929 // GO:0016020 // GO:0042995 // GO:0060170 // GO:0072372 // GO:0060170	intracellular // plasma membrane // cilium // cilium // membrane // cell projection // ciliary membrane // primary cilium // ciliary membrane	GO:0000166 // GO:0005525	nucleotide binding // GTP binding	---	---
12948143	5.65085	5.87223	5.47579	5.28413	5.63756	5.67137	6.20324	6.32088	6.31621	6.12862	NM_001025302	nsun3	NM_001025302	RefSeq	Danio rerio NOP2/Sun domain family, member 3 (nsun3), mRNA.	FALSE	GO:0031167 // GO:0032259	rRNA methylation // methylation	GO:0005762	mitochondrial large ribosomal subunit	GO:0000179 // GO:0003723 // GO:0003880 // GO:0004809 // GO:0008168 // GO:0008168 // GO:0008169 // GO:0008170 // GO:0008171 // GO:0008172 // GO:0008173 // GO:0008174 // GO:0008175 // GO:0008276 // GO:0008425 // GO:0008649 // GO:0008650 // GO:0008988 // GO:0009008 // GO:0009019 // GO:0009383 // GO:0016205 // GO:0016273 // GO:0016274 // GO:0016278 // GO:0016279 // GO:0016300 // GO:0016423 // GO:0016…	rRNA (adenine-N6,N6-)-dimethyltransferase activity // RNA binding // protein C-terminal carboxyl O-methyltransferase activity // tRNA (guanine-N2-)-methyltransferase activity // methyltransferase activity // methyltransferase activity // C-methyltransferase activity // N-methyltransferase activity // O-methyltransferase activity // S-methyltransferase activity // RNA methyltransferase activity //…	---	---
12948152	5.21711	5.37539	5.37127	5.78648	5.61072	5.21527	5.06416	5.08995	5.15509	5.43435	XM_001344524	epha6	XM_001344524	RefSeq	PREDICTED: Danio rerio eph receptor A6 (epha6), transcript variant X2, mRNA.	FALSE	GO:0006468 // GO:0007169 // GO:0016310 // GO:0048013 // GO:0018108	protein phosphorylation // transmembrane receptor protein tyrosine kinase signaling pathway // phosphorylation // ephrin receptor signaling pathway // peptidyl-tyrosine phosphorylation	GO:0005887 // GO:0016020 // GO:0016021	integral component of plasma membrane // membrane // integral component of membrane	GO:0000166 // GO:0004672 // GO:0004713 // GO:0004714 // GO:0005003 // GO:0005524 // GO:0016301 // GO:0016740	nucleotide binding // protein kinase activity // protein tyrosine kinase activity // transmembrane receptor protein tyrosine kinase activity // ephrin receptor activity // ATP binding // kinase activity // transferase activity	---	---
12948168	4.68889	4.70185	4.78381	5.27394	4.81997	4.65968	4.2139	4.44273	4.40297	4.707	XM_001344524	epha6	XM_001344524	RefSeq	PREDICTED: Danio rerio eph receptor A6 (epha6), transcript variant X2, mRNA.	FALSE	GO:0006468 // GO:0007169 // GO:0016310 // GO:0048013 // GO:0018108	protein phosphorylation // transmembrane receptor protein tyrosine kinase signaling pathway // phosphorylation // ephrin receptor signaling pathway // peptidyl-tyrosine phosphorylation	GO:0005887 // GO:0016020 // GO:0016021	integral component of plasma membrane // membrane // integral component of membrane	GO:0000166 // GO:0004672 // GO:0004713 // GO:0004714 // GO:0005003 // GO:0005524 // GO:0016301 // GO:0016740	nucleotide binding // protein kinase activity // protein tyrosine kinase activity // transmembrane receptor protein tyrosine kinase activity // ephrin receptor activity // ATP binding // kinase activity // transferase activity	---	---
12948170	6.87742	6.62707	6.96892	7.2694	6.98334	6.82282	6.40372	6.74981	6.64291	6.91635	NM_001008733	arl6	NM_001008733	RefSeq	Danio rerio ADP-ribosylation factor-like 6 (arl6), mRNA.	FALSE	GO:0007264 // GO:0007368 // GO:0007368 // GO:0007369 // GO:0007601 // GO:0007601 // GO:0008593 // GO:0030030 // GO:0032402 // GO:0032402 // GO:0033339 // GO:0042384 // GO:0050896 // GO:0070121 // GO:0070121	small GTPase mediated signal transduction // determination of left/right symmetry // determination of left/right symmetry // gastrulation // visual perception // visual perception // regulation of Notch signaling pathway // cell projection organization // melanosome transport // melanosome transport // pectoral fin development // cilium assembly // response to stimulus // Kupffer's vesicle develo…	GO:0005622 // GO:0005737 // GO:0005856 // GO:0005886 // GO:0005929 // GO:0016020 // GO:0042995 // GO:0060170	intracellular // cytoplasm // cytoskeleton // plasma membrane // cilium // membrane // cell projection // ciliary membrane	GO:0000166 // GO:0005525 // GO:0046872	nucleotide binding // GTP binding // metal ion binding	---	---
12948179	5.12741	5.20995	5.47806	5.18837	5.37142	5.1396	5.55833	5.14683	5.19648	5.29332	XM_001344561	slc5a7a	XM_001344561	RefSeq	PREDICTED: Danio rerio solute carrier family 5 (sodium/choline cotransporter), member 7a (slc5a7a), transcript variant X1, mRNA.	FALSE	GO:0006810 // GO:0055085	transport // transmembrane transport	GO:0016020 // GO:0016021	membrane // integral component of membrane	GO:0005215	transporter activity	---	---
12948189	3.94162	3.66302	3.95961	3.6492	3.76739	3.6936	3.64831	3.89451	3.99246	4.13554	ENSDART00000147201	slc5a7a	ENSDART00000147201	ENSEMBL	solute carrier family 5 (sodium/choline cotransporter), member 7a [gene_biotype:protein_coding transcript_biotype:protein_coding]	FALSE	GO:0006810 // GO:0055085 // GO:0006355 // GO:0006357 // GO:0016573	transport // transmembrane transport // regulation of transcription, DNA-templated // regulation of transcription from RNA polymerase II promoter // histone acetylation	GO:0016020 // GO:0016021 // GO:0005634 // GO:0035267 // GO:0043189	membrane // integral component of membrane // nucleus // NuA4 histone acetyltransferase complex // H4/H2A histone acetyltransferase complex	GO:0005215	transporter activity	---	---
12948191	8.08561	8.23015	8.14115	8.05309	8.10325	8.1006	8.25377	8.42101	8.35283	8.48434	NM_001034019	kctd12.2	NM_001034019	RefSeq	Danio rerio potassium channel tetramerisation domain containing 12.2 (kctd12.2), mRNA.	FALSE	GO:0006810 // GO:0006811 // GO:0021986 // GO:0048814 // GO:0051260	transport // ion transport // habenula development // regulation of dendrite morphogenesis // protein homooligomerization	---	---	---	---	---	---
12948197	7.0035	6.8366	6.73341	6.64766	6.60936	6.77204	6.73948	6.92565	7.12915	7.09065	NM_207062	klf12a	NM_207062	RefSeq	Danio rerio Kruppel-like factor 12a (klf12a), mRNA.	FALSE	---	---	---	---	GO:0003676 // GO:0046872	nucleic acid binding // metal ion binding	---	---
12948208	6.79838	6.60788	6.68555	6.46806	6.51156	6.6885	6.69538	6.56019	6.2747	6.51069	NM_001003473	gpalpp1	NM_001003473	RefSeq	Danio rerio GPALPP motifs containing 1 (gpalpp1), mRNA.	FALSE	GO:0008150	biological_process	GO:0005575	cellular_component	GO:0003674	molecular_function	---	---
12948219	7.77314	7.49247	7.99942	7.90892	7.46646	8.12646	7.7905	7.92507	7.85727	7.95021	NM_001002127	gtf2f2a	NM_001002127	RefSeq	Danio rerio general transcription factor IIF, polypeptide 2a (gtf2f2a), transcript variant 1, mRNA.	FALSE	GO:0006351 // GO:0006355 // GO:0006366 // GO:0006367 // GO:0032968 // GO:0060261 // GO:0032968 // GO:0060261	transcription, DNA-templated // regulation of transcription, DNA-templated // transcription from RNA polymerase II promoter // transcription initiation from RNA polymerase II promoter // positive regulation of transcription elongation from RNA polymerase II promoter // positive regulation of transcription initiation from RNA polymerase II promoter // positive regulation of transcription elongatio…	GO:0005634 // GO:0005674 // GO:0005674 // GO:0005674	nucleus // transcription factor TFIIF complex // transcription factor TFIIF complex // transcription factor TFIIF complex	GO:0000166 // GO:0000991 // GO:0003677 // GO:0003824 // GO:0004386 // GO:0005524 // GO:0016787 // GO:0000991	nucleotide binding // transcription factor activity, core RNA polymerase II binding // DNA binding // catalytic activity // helicase activity // ATP binding // hydrolase activity // transcription factor activity, core RNA polymerase II binding	---	---
12948233	5.08352	5.02676	4.87868	5.05294	4.99878	4.99351	5.32973	4.90632	4.89425	4.87497	---	---	GENSCAN00000025013	ENSEMBL	cdna:genscan chromosome:GRCz10:1:34004571:34015271:1 transcript_biotype:protein_coding	FALSE	---	---	---	---	---	---	---	---
12948236	2.35939	2.46464	2.1967	2.99969	2.58358	2.2242	2.52044	3.20329	2.87165	3.01612	NM_001111204	zgc:172122	NM_001111204	RefSeq	Danio rerio zgc:172122 (zgc:172122), mRNA.	FALSE	GO:0007156 // GO:0007157 // GO:0008037 // GO:0007156 // GO:0007157 // GO:0008037	homophilic cell adhesion via plasma membrane adhesion molecules // heterophilic cell-cell adhesion via plasma membrane cell adhesion molecules // cell recognition // homophilic cell adhesion via plasma membrane adhesion molecules // heterophilic cell-cell adhesion via plasma membrane cell adhesion molecules // cell recognition	GO:0005887 // GO:0005913 // GO:0016020 // GO:0016021 // GO:0005887 // GO:0005913	integral component of plasma membrane // cell-cell adherens junction // membrane // integral component of membrane // integral component of plasma membrane // cell-cell adherens junction	GO:0004872 // GO:0005102 // GO:0042803 // GO:0050839 // GO:0004872 // GO:0005102 // GO:0042803 // GO:0050839	receptor activity // receptor binding // protein homodimerization activity // cell adhesion molecule binding // receptor activity // receptor binding // protein homodimerization activity // cell adhesion molecule binding	---	---
12948255	3.71126	4.2626	4.2626	4.32039	4.30344	4.33334	4.02642	4.22825	4.28255	4.33749	---	---	GENSCAN00000024989	ENSEMBL	cdna:genscan chromosome:GRCz10:1:34638083:34638802:-1 transcript_biotype:protein_coding	FALSE	---	---	---	---	---	---	---	---
12948261	7.98825	8.28922	8.13888	8.38287	8.36193	8.01999	7.89032	7.57452	7.2863	7.60508	NM_001003527	kctd15b	NM_001003527	RefSeq	Danio rerio potassium channel tetramerisation domain containing 15b (kctd15b), mRNA.	FALSE	GO:0007275 // GO:0044335 // GO:0051260 // GO:0060037 // GO:0090090	multicellular organismal development // canonical Wnt signaling pathway involved in neural crest cell differentiation // protein homooligomerization // pharyngeal system development // negative regulation of canonical Wnt signaling pathway	---	---	---	---	---	---
12948277	7.6308	7.49779	7.52526	7.37265	7.43149	7.65724	7.3628	7.35625	7.21699	7.24723	XM_003197674	usp38	XM_003197674	RefSeq	PREDICTED: Danio rerio ubiquitin specific peptidase 38 (usp38), mRNA.	FALSE	---	---	---	---	---	---	---	---
12948291	7.79818	7.63471	7.54761	7.48019	7.64518	7.64036	7.87767	7.95558	7.82587	7.96724	NM_213357	gab1	NM_213357	RefSeq	Danio rerio GRB2-associated binding protein 1 (gab1), mRNA.	FALSE	---	---	---	---	---	---	---	---
12948312	8.40793	8.15039	8.09081	8.269	7.87032	8.25655	8.27163	8.99791	8.88294	8.9245	NM_001080012	hhip	NM_001080012	RefSeq	Danio rerio hedgehog interacting protein (hhip), mRNA.	FALSE	GO:0005975 // GO:0009968 // GO:0009968 // GO:0033333 // GO:0045879 // GO:0048635 // GO:0048635 // GO:0048635 // GO:0055114	carbohydrate metabolic process // negative regulation of signal transduction // negative regulation of signal transduction // fin development // negative regulation of smoothened signaling pathway // negative regulation of muscle organ development // negative regulation of muscle organ development // negative regulation of muscle organ development // oxidation-reduction process	GO:0016021 // GO:0031226	integral component of membrane // intrinsic component of plasma membrane	GO:0003824 // GO:0016901 // GO:0048038 // GO:0097108 // GO:0097108	catalytic activity // oxidoreductase activity, acting on the CH-OH group of donors, quinone or similar compound as acceptor // quinone binding // hedgehog family protein binding // hedgehog family protein binding	---	---
12948327	4.54721	4.8132	4.5888	4.50018	4.69257	4.68818	4.60975	4.44135	4.66394	4.65561	---	---	ENSDART00000132118	ENSEMBL	si:ch211-194g2.4 [gene_biotype:protein_coding transcript_biotype:protein_coding]	FALSE	GO:0010811 // GO:0030198 // GO:0033631	positive regulation of cell-substrate adhesion // extracellular matrix organization // cell-cell adhesion mediated by integrin	GO:0005578	proteinaceous extracellular matrix	GO:0005515 // GO:0005509 // GO:0005178	protein binding // calcium ion binding // integrin binding	---	---
12948336	5.88288	6.15719	5.18881	5.58663	5.53211	5.79017	6.50224	5.7188	6.21821	5.80518	XM_005159976	tceanc	XM_005159976	RefSeq	PREDICTED: Danio rerio transcription elongation factor A (SII) N-terminal and central domain containing (tceanc), mRNA.	FALSE	---	---	---	---	---	---	---	---
12948338	6.6489	6.66092	6.80171	6.63623	6.72179	6.53812	6.87825	6.86771	7.05349	6.77363	NM_001105112	mmaa	NM_001105112	RefSeq	Danio rerio methylmalonic aciduria (cobalamin deficiency) cblA type (mmaa), mRNA.	FALSE	---	---	---	---	---	---	---	---
12948349	3.05888	3.17616	3.07383	3.24887	3.0606	3.19581	3.02303	3.16235	3.19339	3.11884	NM_001077565	zgc:152968	NM_001077565	RefSeq	Danio rerio zgc:152968 (zgc:152968), mRNA.	FALSE	---	---	---	---	GO:0003676	nucleic acid binding	---	---
12948376	6.95215	6.8028	6.97337	7.133	6.68595	7.00574	7.07501	6.9362	6.60416	6.76618	NM_001002077	lsm6	NM_001002077	RefSeq	Danio rerio LSM6 homolog, U6 small nuclear RNA and mRNA degradation associated (lsm6), mRNA.	FALSE	GO:0000398 // GO:0000398 // GO:0006397 // GO:0008380 // GO:0030490 // GO:0000398 // GO:0030490	mRNA splicing, via spliceosome // mRNA splicing, via spliceosome // mRNA processing // RNA splicing // maturation of SSU-rRNA // mRNA splicing, via spliceosome // maturation of SSU-rRNA	GO:0000932 // GO:0005634 // GO:0005681 // GO:0005688 // GO:0005730 // GO:0005732 // GO:0005732 // GO:0030529 // GO:0046540 // GO:0000932 // GO:0005688 // GO:0005730 // GO:0005732 // GO:0046540	cytoplasmic mRNA processing body // nucleus // spliceosomal complex // U6 snRNP // nucleolus // small nucleolar ribonucleoprotein complex // small nucleolar ribonucleoprotein complex // ribonucleoprotein complex // U4/U6 x U5 tri-snRNP complex // cytoplasmic mRNA processing body // U6 snRNP // nucleolus // small nucleolar ribonucleoprotein complex // U4/U6 x U5 tri-snRNP complex	GO:0003723 // GO:0003723 // GO:0003723	RNA binding // RNA binding // RNA binding	---	---
12948390	7.93735	8.01288	7.95141	8.64656	8.52208	8.18147	7.25179	6.56247	6.34871	7.06857	NM_212807	pou4f2	NM_212807	RefSeq	Danio rerio POU class 4 homeobox 2 (pou4f2), mRNA.	FALSE	GO:0006351 // GO:0006355 // GO:0007420	transcription, DNA-templated // regulation of transcription, DNA-templated // brain development	GO:0005634	nucleus	GO:0003677 // GO:0003700 // GO:0043565	DNA binding // transcription factor activity, sequence-specific DNA binding // sequence-specific DNA binding	---	---
12948395	7.59247	7.59345	7.45228	7.49652	7.68092	7.62123	7.50097	7.54305	7.71534	7.52334	NM_001099445	ednraa	NM_001099445	RefSeq	Danio rerio endothelin receptor type Aa (ednraa), mRNA.	FALSE	GO:0007165 // GO:0007186 // GO:0008217 // GO:0010155 // GO:0042310 // GO:0048484 // GO:0051216 // GO:0051216 // GO:0086100	signal transduction // G-protein coupled receptor signaling pathway // regulation of blood pressure // regulation of proton transport // vasoconstriction // enteric nervous system development // cartilage development // cartilage development // endothelin receptor signaling pathway	GO:0016020 // GO:0016021	membrane // integral component of membrane	GO:0004871 // GO:0004930 // GO:0004962	signal transducer activity // G-protein coupled receptor activity // endothelin receptor activity	---	---
12948411	7.82226	7.71096	7.56877	7.51615	7.49128	7.80654	7.69815	7.7551	8.00168	7.91273	NM_001145596	tmem184c	NM_001145596	RefSeq	Danio rerio transmembrane protein 184C (tmem184c), mRNA.	FALSE	GO:0006810 // GO:0006810	transport // transport	GO:0016020 // GO:0016021 // GO:0016021 // GO:0016021	membrane // integral component of membrane // integral component of membrane // integral component of membrane	GO:0005215 // GO:0005215	transporter activity // transporter activity	---	---
12948421	6.79695	6.84388	6.63347	6.60738	6.93241	6.71872	6.96868	7.20197	7.20591	7.28541	NM_001045250	arhgap10	NM_001045250	RefSeq	Danio rerio Rho GTPase activating protein 10 (arhgap10), mRNA.	FALSE	GO:0007165 // GO:0043547	signal transduction // positive regulation of GTPase activity	---	---	GO:0005096	GTPase activator activity	---	---
12948461	8.78361	8.6753	8.62562	8.57126	8.72374	8.93142	8.6731	8.58153	8.4718	8.62578	---	---	NM_001135121	RefSeq	Danio rerio doublecortin-like kinase 2a (dclk2a), transcript variant 1, mRNA.	TRUE	---	---	---	---	---	---	---	---
12948472	8.77891	8.53648	8.64851	8.56396	8.66956	8.96634	8.71597	8.64128	8.68125	8.75461	NM_001135121	dclk2a	NM_001135121	RefSeq	Danio rerio doublecortin-like kinase 2a (dclk2a), transcript variant 1, mRNA.	FALSE	GO:0006468 // GO:0006468 // GO:0006468 // GO:0006972 // GO:0016310 // GO:0035556 // GO:0046777	protein phosphorylation // protein phosphorylation // protein phosphorylation // hyperosmotic response // phosphorylation // intracellular signal transduction // protein autophosphorylation	GO:0005634 // GO:0005737 // GO:0008021 // GO:0015630 // GO:0005622	nucleus // cytoplasm // synaptic vesicle // microtubule cytoskeleton // intracellular	GO:0000166 // GO:0004672 // GO:0004672 // GO:0004674 // GO:0004674 // GO:0004674 // GO:0005515 // GO:0005524 // GO:0016301 // GO:0016740	nucleotide binding // protein kinase activity // protein kinase activity // protein serine/threonine kinase activity // protein serine/threonine kinase activity // protein serine/threonine kinase activity // protein binding // ATP binding // kinase activity // transferase activity	---	---
12948493	7.21131	7.18307	7.20211	7.25816	7.17465	7.19162	7.23747	7.14757	7.18879	7.15238	XM_009292623	fam193a	XM_009292623	RefSeq	PREDICTED: Danio rerio family with sequence similarity 193, member A (fam193a), partial mRNA.	FALSE	---	---	---	---	---	---	---	---
12948519	5.61688	5.75334	5.65993	5.74665	5.55972	5.62215	5.58125	5.81246	5.70962	5.80466	NM_001130605	sparcl1	NM_001130605	RefSeq	Danio rerio SPARC-like 1 (sparcl1), mRNA.	FALSE	GO:0007165	signal transduction	GO:0005578 // GO:0005615	proteinaceous extracellular matrix // extracellular space	GO:0005509	calcium ion binding	---	---
12948533	3.67416	3.01413	3.31605	3.13207	3.56211	3.20491	4.0905	3.2873	3.67659	3.64925	---	---	ENSDART00000114992	ENSEMBL	si:dkeyp-4f2.1 [gene_biotype:protein_coding transcript_biotype:protein_coding]	FALSE	---	---	---	---	---	---	---	---
12948540	2.89559	2.8598	2.92199	3.22615	3.20334	2.83383	2.66901	3.19671	3.21665	2.91301	XR_222679	LOC101882283	XR_222679	RefSeq	PREDICTED: Danio rerio uncharacterized LOC101882283 (LOC101882283), transcript variant X2, ncRNA.	FALSE	---	---	---	---	---	---	---	---
12948550	2.64572	2.82839	2.6531	2.67474	2.63753	2.85437	2.57393	2.61384	2.89689	3.20264	---	---	ENSDART00000162264	ENSEMBL	si:dkey-27n6.2 [gene_biotype:processed_transcript transcript_biotype:processed_transcript]	FALSE	---	---	---	---	---	---	---	---
12948553	3.91091	4.5323	3.76445	3.91411	3.728	4.29915	4.36608	4.34709	4.10095	4.27874	NM_001144051	si:dkey-27n6.1	NM_001144051	RefSeq	Danio rerio si:dkey-27n6.1 (si:dkey-27n6.1), mRNA.	FALSE	---	---	---	---	---	---	---	---
12948558	3.24067	2.67324	3.39237	2.8959	2.40003	2.81452	2.31792	3.29451	2.3592	2.66561	---	---	ENSDART00000167591	ENSEMBL	si:ch211-76m11.11 [gene_biotype:protein_coding transcript_biotype:protein_coding]	FALSE	GO:0008152 // GO:0006310 // GO:0010390 // GO:0016568 // GO:0030183 // GO:0033077 // GO:0033151	metabolic process // DNA recombination // histone monoubiquitination // chromatin modification // B cell differentiation // T cell differentiation in thymus // V(D)J recombination	GO:0005634	nucleus	GO:0005515 // GO:0003677 // GO:0042393 // GO:0003824 // GO:0004518 // GO:0004519 // GO:0004842 // GO:0046872 // GO:0008270 // GO:0008766 // GO:0016787 // GO:0016874 // GO:0018169 // GO:0042803 // GO:0043565 // GO:0043773 // GO:0043774 // GO:0070735 // GO:0070736 // GO:0070737 // GO:0070738 // GO:0070739 // GO:0070740	protein binding // DNA binding // histone binding // catalytic activity // nuclease activity // endonuclease activity // ubiquitin-protein transferase activity // metal ion binding // zinc ion binding // UDP-N-acetylmuramoylalanyl-D-glutamyl-2,6-diaminopimelate-D-alanyl-D-alanine ligase activity // hydrolase activity // ligase activity // ribosomal S6-glutamic acid ligase activity // protein homo…	---	---
12948563	7.25537	7.42225	6.93641	7.08685	7.25987	7.19955	7.21602	7.23564	7.56741	7.25503	---	---	ENSDART00000122012	ENSEMBL	si:ch211-76m11.11 [gene_biotype:protein_coding transcript_biotype:protein_coding]	FALSE	GO:0055114	oxidation-reduction process	---	---	GO:0000166 // GO:0005515 // GO:0005524 // GO:0016491	nucleotide binding // protein binding // ATP binding // oxidoreductase activity	---	---
12948570	3.32172	3.33774	3.07568	3.19279	3.1585	2.80458	3.05074	3.20848	3.08633	3.10188	---	---	ENSDART00000172685	ENSEMBL	si:ch211-76m11.5 [gene_biotype:protein_coding transcript_biotype:protein_coding]	FALSE	---	---	---	---	GO:0005515	protein binding	---	---
12948577	7.41808	7.41503	7.29405	7.41949	7.51518	7.33771	7.47471	7.43616	7.34188	7.48934	---	---	ENSDART00000172685	ENSEMBL	si:ch211-76m11.5 [gene_biotype:protein_coding transcript_biotype:protein_coding]	FALSE	---	---	---	---	GO:0005515	protein binding	---	---
12948580	4.82363	4.1446	4.35914	4.32761	3.69939	3.87804	5.10305	5.50587	4.6199	4.95111	---	---	ENSDART00000098374	ENSEMBL	tripartite motif containing 14 [gene_biotype:protein_coding transcript_biotype:protein_coding]	FALSE	---	---	---	---	GO:0005515	protein binding	---	---
12948589	7.915	8.01187	7.89242	7.9323	8.01676	7.91747	8.13302	8.13731	8.11569	8.10886	---	---	ENSDART00000112986	ENSEMBL	si:ch211-76m11.9 [gene_biotype:protein_coding transcript_biotype:protein_coding]	FALSE	GO:0006355 // GO:0033334	regulation of transcription, DNA-templated // fin morphogenesis	GO:0005634	nucleus	GO:0000166 // GO:0003677 // GO:0005524 // GO:0043565	nucleotide binding // DNA binding // ATP binding // sequence-specific DNA binding	---	---
12948592	7.12121	7.36765	7.14291	7.31534	7.10596	7.20585	7.36009	7.65015	7.35414	7.48326	XM_009300959	si:dkeyp-123a12.2	XM_009300959	RefSeq	PREDICTED: Danio rerio si:dkeyp-123a12.2 (si:dkeyp-123a12.2), mRNA.	FALSE	---	---	---	---	---	---	---	---
12948597	4.38766	4.48341	4.47606	4.34584	4.28781	3.61493	4.25431	4.15492	4.47694	4.57047	---	---	ENSDART00000161313	ENSEMBL	si:dkeyp-123a12.3 [gene_biotype:processed_transcript transcript_biotype:processed_transcript]	FALSE	---	---	---	---	---	---	---	---
12948599	7.52673	7.75143	7.53331	7.41871	7.621	7.53577	7.7533	7.68997	7.95565	7.58645	---	---	ENSDART00000158639	ENSEMBL	si:ch211-76m11.5 [gene_biotype:protein_coding transcript_biotype:protein_coding]	FALSE	---	---	---	---	GO:0000166 // GO:0003676	nucleotide binding // nucleic acid binding	---	---
12948601	3.62883	3.57545	3.75654	3.79179	3.73234	3.60886	3.80237	4.00619	3.48401	3.93662	XM_005160377	si:ch211-205a14.1	XM_005160377	RefSeq	PREDICTED: Danio rerio si:ch211-205a14.1 (si:ch211-205a14.1), mRNA.	FALSE	---	---	---	---	---	---	---	---
12948608	2.76911	2.79499	3.15842	3.11594	3.23963	2.58452	2.52623	2.58049	2.58923	2.85138	NM_001083060	si:ch211-205a14.3	NM_001083060	RefSeq	Danio rerio si:ch211-205a14.3 (si:ch211-205a14.3), mRNA.	FALSE	---	---	---	---	---	---	---	---
12948611	3.98293	4.20186	4.08721	3.56287	3.62417	3.98864	4.11616	4.31801	4.22752	4.09746	ENSDART00000169664	si:ch211-205a14.3	ENSDART00000169664	ENSEMBL	si:ch211-205a14.4 [gene_biotype:protein_coding transcript_biotype:protein_coding]	FALSE	GO:0007165 // GO:0007264	signal transduction // small GTPase mediated signal transduction	GO:0016020	membrane	GO:0000166 // GO:0005515 // GO:0005525	nucleotide binding // protein binding // GTP binding	---	---
12948615	7.67914	7.05218	7.20907	7.28509	7.02	7.37623	7.04497	7.27074	6.84886	6.80122	XR_661422	LOC103910970	XR_661422	RefSeq	PREDICTED: Danio rerio uncharacterized LOC103910970 (LOC103910970), ncRNA.	FALSE	---	---	---	---	---	---	---	---
12948619	1.93344	1.84573	2.09559	1.83173	1.85091	1.99905	1.87424	2.16718	1.88068	1.77053	---	---	ENSDART00000164531	ENSEMBL	si:ch211-205a14.6 [gene_biotype:processed_transcript transcript_biotype:processed_transcript]	FALSE	---	---	---	---	---	---	---	---
12948623	5.88145	5.94167	5.82902	5.53395	5.68301	6.04767	6.22797	6.08185	6.24798	6.25916	---	---	ENSDART00000169997	ENSEMBL	si:ch211-205a14.7 [gene_biotype:protein_coding transcript_biotype:protein_coding]	FALSE	GO:0007165 // GO:0007264 // GO:0043547 // GO:0042127	signal transduction // small GTPase mediated signal transduction // positive regulation of GTPase activity // regulation of cell proliferation	---	---	GO:0005515 // GO:0005085 // GO:0005096 // GO:0017034	protein binding // guanyl-nucleotide exchange factor activity // GTPase activator activity // Rap guanyl-nucleotide exchange factor activity	---	---
12948631	6.18021	6.16175	5.98136	6.18508	6.14457	6.07358	6.21355	6.23193	6.18383	6.1725	XR_660062	LOC103909949	XR_660062	RefSeq	PREDICTED: Danio rerio uncharacterized LOC103909949 (LOC103909949), ncRNA.	FALSE	---	---	---	---	---	---	---	---
12948639	7.41897	7.36093	7.33166	7.30202	7.51221	7.29462	7.56073	7.51973	7.40698	7.62681	XM_009300957	LOC103910969	XM_009300957	RefSeq	PREDICTED: Danio rerio tripartite motif-containing protein 16-like (LOC103910969), partial mRNA.	FALSE	---	---	---	---	---	---	---	---
12948643	5.73089	8.35134	6.26811	6.05066	6.15966	5.34861	6.48984	5.39542	6.05056	5.41802	XM_003197684	si:dkeyp-13d11.2	XM_003197684	RefSeq	PREDICTED: Danio rerio si:dkeyp-13d11.2 (si:dkeyp-13d11.2), mRNA.	FALSE	---	---	---	---	---	---	---	---
12948651	5.79281	5.7988	6.02967	6.4726	6.16379	5.99288	5.49614	5.83332	5.75427	5.73651	NM_001145602	si:ch211-15e22.3	NM_001145602	RefSeq	Danio rerio si:ch211-15e22.3 (si:ch211-15e22.3), mRNA.	FALSE	GO:0006486	protein glycosylation	GO:0000139 // GO:0005794 // GO:0016020 // GO:0016021	Golgi membrane // Golgi apparatus // membrane // integral component of membrane	GO:0000009 // GO:0000026 // GO:0000030 // GO:0000033 // GO:0001962 // GO:0003980 // GO:0004376 // GO:0004576 // GO:0004583 // GO:0008375 // GO:0008376 // GO:0008378 // GO:0008417 // GO:0008755 // GO:0008921 // GO:0016740 // GO:0016757 // GO:0016759 // GO:0018715 // GO:0018716 // GO:0018717 // GO:0018718 // GO:0019112 // GO:0019187 // GO:0030246 // GO:0031278 // GO:0033556 // GO:0035496 // GO:0042…	alpha-1,6-mannosyltransferase activity // alpha-1,2-mannosyltransferase activity // mannosyltransferase activity // alpha-1,3-mannosyltransferase activity // alpha-1,3-galactosyltransferase activity // UDP-glucose:glycoprotein glucosyltransferase activity // glycolipid mannosyltransferase activity // oligosaccharyl transferase activity // dolichyl-phosphate-glucose-glycolipid alpha-glucosyltransf…	---	---
12948667	8.61857	8.62841	8.41498	8.34281	8.50382	8.36328	8.44933	8.33238	8.53127	8.34943	NM_001020641	galnt7	NM_001020641	RefSeq	Danio rerio UDP-N-acetyl-alpha-D-galactosamine: polypeptide N-acetylgalactosaminyltransferase 7 (galnt7), mRNA.	FALSE	GO:0006486	protein glycosylation	GO:0000139 // GO:0005794 // GO:0016020 // GO:0016021	Golgi membrane // Golgi apparatus // membrane // integral component of membrane	GO:0000009 // GO:0000026 // GO:0000030 // GO:0000033 // GO:0001962 // GO:0003980 // GO:0004376 // GO:0004576 // GO:0004583 // GO:0008375 // GO:0008376 // GO:0008378 // GO:0008417 // GO:0008755 // GO:0008921 // GO:0016740 // GO:0016757 // GO:0016759 // GO:0018715 // GO:0018716 // GO:0018717 // GO:0018718 // GO:0019112 // GO:0019187 // GO:0030246 // GO:0031278 // GO:0033556 // GO:0035496 // GO:0042…	alpha-1,6-mannosyltransferase activity // alpha-1,2-mannosyltransferase activity // mannosyltransferase activity // alpha-1,3-mannosyltransferase activity // alpha-1,3-galactosyltransferase activity // UDP-glucose:glycoprotein glucosyltransferase activity // glycolipid mannosyltransferase activity // oligosaccharyl transferase activity // dolichyl-phosphate-glucose-glycolipid alpha-glucosyltransf…	---	---
12948692	5.48064	5.51544	5.53636	5.38306	5.51255	5.44821	5.50181	5.5954	5.76118	5.53758	NM_001076736	cep44	NM_001076736	RefSeq	Danio rerio centrosomal protein 44 (cep44), mRNA.	FALSE	---	---	---	---	---	---	---	---
12948712	5.38576	5.58744	5.52071	5.70065	5.60738	5.30722	5.43172	5.42899	5.44494	5.45312	NM_001201544	wdr17	NM_001201544	RefSeq	Danio rerio WD repeat domain 17 (wdr17), mRNA.	FALSE	---	---	---	---	---	---	---	---
12948741	7.42683	7.37323	7.7408	7.54556	7.56306	7.2739	7.25287	7.37074	7.41989	7.32958	NM_212948	spcs3	NM_212948	RefSeq	Danio rerio signal peptidase complex subunit 3 (spcs3), mRNA.	FALSE	GO:0006465	signal peptide processing	GO:0005787 // GO:0016020 // GO:0016021	signal peptidase complex // membrane // integral component of membrane	GO:0008233	peptidase activity	---	---
12948752	8.0781	7.91187	7.85787	7.95483	8.0267	7.72025	7.77674	7.79576	8.00646	7.82579	NM_001076657	zgc:153720	NM_001076657	RefSeq	Danio rerio zgc:153720 (zgc:153720), mRNA.	FALSE	GO:0007165	signal transduction	GO:0016021	integral component of membrane	---	---	---	---
12948785	8.2368	8.15176	8.14413	7.97199	7.91439	8.10219	8.38602	8.28548	8.03838	8.05946	NM_207054	irf2a	NM_207054	RefSeq	Danio rerio interferon regulatory factor 2a (irf2a), mRNA.	FALSE	GO:0006351 // GO:0006355 // GO:0008283	transcription, DNA-templated // regulation of transcription, DNA-templated // cell proliferation	GO:0005634	nucleus	GO:0000975 // GO:0003677 // GO:0003700	regulatory region DNA binding // DNA binding // transcription factor activity, sequence-specific DNA binding	---	---
12948803	5.13654	5.09654	5.10914	5.21593	5.18408	5.13005	5.29944	4.94135	5.01116	4.85689	XM_001332722	sod3b	XM_001332722	RefSeq	PREDICTED: Danio rerio superoxide dismutase 3, extracellular b (sod3b), mRNA.	FALSE	GO:0006801 // GO:0055114 // GO:0019430	superoxide metabolic process // oxidation-reduction process // removal of superoxide radicals	GO:0005615 // GO:0005737 // GO:0005615 // GO:0005737	extracellular space // cytoplasm // extracellular space // cytoplasm	GO:0004784 // GO:0004784 // GO:0005507 // GO:0008270 // GO:0016491 // GO:0046872 // GO:0004784 // GO:0005507 // GO:0008270	superoxide dismutase activity // superoxide dismutase activity // copper ion binding // zinc ion binding // oxidoreductase activity // metal ion binding // superoxide dismutase activity // copper ion binding // zinc ion binding	---	---
12948805	3.49396	3.56453	3.44326	3.43545	3.77102	3.73473	3.05825	3.41762	3.54704	3.4124	---	---	NONDRET000926	NONCODE	Non-coding transcript identified by NONCODE: Antisense,Exonic	FALSE	---	---	---	---	---	---	---	---
12948821	2.45417	2.58867	2.46369	2.64256	2.48394	2.64319	2.42412	2.4987	2.40164	2.43083	---	---	XM_001332722	RefSeq	PREDICTED: Danio rerio superoxide dismutase 3, extracellular b (sod3b), mRNA.	TRUE	---	---	---	---	---	---	---	---
12948824	6.14234	6.07806	6.2074	6.33923	6.17293	6.32284	6.12001	5.92774	6.0182	6.2987	NM_001039642	lgi2b	NM_001039642	RefSeq	Danio rerio leucine-rich repeat LGI family, member 2b (lgi2b), mRNA.	FALSE	---	---	---	---	---	---	---	---
12948834	5.81833	5.84722	6.21338	6.28525	6.2161	6.07953	5.80984	5.82149	5.9696	6.07566	NM_001002710	ccdc149b	NM_001002710	RefSeq	Danio rerio coiled-coil domain containing 149b (ccdc149b), mRNA.	FALSE	---	---	---	---	---	---	---	---
12948853	6.45026	6.36151	6.46071	6.94032	6.55649	6.40229	6.38946	6.01361	6.17064	6.0502	XM_692566	si:ch211-113e8.11	XM_692566	RefSeq	PREDICTED: Danio rerio si:ch211-113e8.11 (si:ch211-113e8.11), mRNA.	FALSE	---	---	---	---	GO:0046872	metal ion binding	---	---
12948861	3.78619	4.05729	3.80479	3.70805	4.12831	3.9349	3.82897	3.72225	3.91161	3.69859	ENSDART00000101640	zgc:152658	ENSDART00000101640	ENSEMBL	zgc:152658 [gene_biotype:protein_coding transcript_biotype:protein_coding]	FALSE	GO:0008150	biological_process	GO:0005575	cellular_component	GO:0005525	GTP binding	---	---
12948866	3.47691	3.30537	3.59068	3.67599	3.43678	3.47483	3.34965	3.47419	3.58941	3.49069	NM_001130615	zgc:194443	NM_001130615	RefSeq	Danio rerio zgc:194443 (zgc:194443), mRNA.	FALSE	GO:0008150	biological_process	GO:0005575	cellular_component	GO:0005525	GTP binding	---	---
12948871	4.71685	4.65561	4.73071	4.61196	4.47581	4.77898	4.81025	4.62309	4.81856	4.533	XM_009292864	LOC100537694	XM_009292864	RefSeq	PREDICTED: Danio rerio GTPase IMAP family member 7-like (LOC100537694), transcript variant X1, mRNA.	FALSE	---	---	---	---	---	---	---	---
12948881	3.70362	3.75656	3.88186	3.46189	3.92806	4.25948	3.54631	4.91038	5.31831	4.99874	ENSDART00000138886	LOC100537694	ENSDART00000138886	ENSEMBL	si:ch211-113e8.9 [gene_biotype:protein_coding transcript_biotype:protein_coding]	FALSE	---	---	---	---	GO:0005525	GTP binding	---	---
12948886	2.87335	2.81087	3.15266	2.91727	2.9586	2.80849	3.13931	3.01416	3.03092	2.93527	XM_009292871	si:ch211-113e8.5	XM_009292871	RefSeq	PREDICTED: Danio rerio si:ch211-113e8.5 (si:ch211-113e8.5), mRNA.	FALSE	---	---	---	---	GO:0005525	GTP binding	---	---
12948892	3.52934	3.60308	4.27258	3.58148	3.882	3.75202	3.41568	3.50936	4.2048	3.54348	---	---	ENSDART00000077796	ENSEMBL	Pim proto-oncogene, serine/threonine kinase, related 69 [gene_biotype:protein_coding transcript_biotype:protein_coding]	FALSE	GO:0006468 // GO:0007346 // GO:0043066 // GO:0016310 // GO:0046777 // GO:0043066	protein phosphorylation // regulation of mitotic cell cycle // negative regulation of apoptotic process // phosphorylation // protein autophosphorylation // negative regulation of apoptotic process	GO:0005737	cytoplasm	GO:0000166 // GO:0004672 // GO:0004674 // GO:0005524 // GO:0016301 // GO:0016740 // GO:0004674	nucleotide binding // protein kinase activity // protein serine/threonine kinase activity // ATP binding // kinase activity // transferase activity // protein serine/threonine kinase activity	---	---
12948898	5.74578	5.49181	5.50048	5.59861	5.78817	5.67317	5.32897	5.69685	5.69063	5.5684	NM_001002700	faah2a	NM_001002700	RefSeq	Danio rerio fatty acid amide hydrolase 2a (faah2a), mRNA.	FALSE	GO:0008152	metabolic process	GO:0016020 // GO:0016021	membrane // integral component of membrane	GO:0016787 // GO:0016884	hydrolase activity // carbon-nitrogen ligase activity, with glutamine as amido-N-donor	---	---
12948909	10.887	10.8508	11.0056	10.7976	10.8673	10.8592	11.0034	10.8375	10.7808	10.7507	NM_200023	zgc:56493	NM_200023	RefSeq	Danio rerio zgc:56493 (zgc:56493), mRNA.	FALSE	GO:0000103 // GO:0006457 // GO:0006662 // GO:0034599 // GO:0045454 // GO:0045454 // GO:0000103 // GO:0006457 // GO:0034599 // GO:0045454 // GO:0055114	sulfate assimilation // protein folding // glycerol ether metabolic process // cellular response to oxidative stress // cell redox homeostasis // cell redox homeostasis // sulfate assimilation // protein folding // cellular response to oxidative stress // cell redox homeostasis // oxidation-reduction process	GO:0005737 // GO:0005739 // GO:0005739	cytoplasm // mitochondrion // mitochondrion	GO:0015035 // GO:0015035 // GO:0016671 // GO:0015035 // GO:0016671	protein disulfide oxidoreductase activity // protein disulfide oxidoreductase activity // oxidoreductase activity, acting on a sulfur group of donors, disulfide as acceptor // protein disulfide oxidoreductase activity // oxidoreductase activity, acting on a sulfur group of donors, disulfide as acceptor	---	---
12948916	5.40422	5.30492	5.46022	5.23543	5.44639	4.99388	5.25342	5.54442	5.80972	5.52076	XM_005160011	vwa10.1	XM_005160011	RefSeq	PREDICTED: Danio rerio si:dkey-265k11.2 (si:dkey-265k11.2), transcript variant X1, mRNA.	FALSE	---	---	GO:0016020 // GO:0016021	membrane // integral component of membrane	---	---	---	---
12948930	3.80354	3.9664	3.88132	3.5042	3.78701	3.75252	3.6548	3.72344	3.58299	3.79388	XM_009292882	vwa10.2	XM_009292882	RefSeq	PREDICTED: Danio rerio si:dkey-27f16.4 (si:dkey-27f16.4), transcript variant X2, mRNA.	FALSE	---	---	---	---	---	---	---	---
12948957	9.15129	8.99937	8.85924	8.87433	9.02094	9.01179	8.98105	8.87494	8.79701	9.02398	NM_001077559	scoca	NM_001077559	RefSeq	Danio rerio short coiled-coil protein a (scoca), mRNA.	FALSE	GO:0016239 // GO:0061635	positive regulation of macroautophagy // regulation of protein complex stability	GO:0000139 // GO:0005737 // GO:0005794 // GO:0005829 // GO:0016020	Golgi membrane // cytoplasm // Golgi apparatus // cytosol // membrane	GO:0003674	molecular_function	---	---
12948971	8.07046	8.02236	8.09547	8.02991	8.03988	8.24978	8.23799	8.43004	8.33917	8.59476	---	---	ENSDART00000040798	ENSEMBL	N(alpha)-acetyltransferase 15, NatA auxiliary subunit b [gene_biotype:protein_coding transcript_biotype:protein_coding]	FALSE	---	---	---	---	GO:0005515	protein binding	---	---
12948993	4.40891	4.13927	4.84754	5.26924	4.70864	4.11213	4.68509	3.85399	4.21641	3.79942	---	---	GENSCAN00000004847	ENSEMBL	cdna:genscan chromosome:GRCz10:1:40023267:40023692:1 transcript_biotype:protein_coding	FALSE	---	---	---	---	---	---	---	---
12948995	2.53668	2.90033	3.06176	2.74849	2.82319	2.66878	2.91486	3.01921	2.94908	2.65269	---	---	ENSDART00000074839	ENSEMBL	ensembl:known chromosome:GRCz10:1:40034220:40035431:1 gene:ENSDARG00000052899 gene_biotype:protein_coding transcript_biotype:protein_coding	FALSE	GO:0007155 // GO:0006897 // GO:0007156 // GO:0007423 // GO:0007605 // GO:0035315 // GO:0048839 // GO:0050910 // GO:0050974	cell adhesion // endocytosis // homophilic cell adhesion via plasma membrane adhesion molecules // sensory organ development // sensory perception of sound // hair cell differentiation // inner ear development // detection of mechanical stimulus involved in sensory perception of sound // detection of mechanical stimulus involved in sensory perception	GO:0005886 // GO:0016021 // GO:0016020 // GO:0032420	plasma membrane // integral component of membrane // membrane // stereocilium	GO:0005509 // GO:0005525	calcium ion binding // GTP binding	---	---
12948998	4.85307	4.9837	5.02212	4.84254	5.13182	5.02126	4.95042	5.0049	5.25983	5.00087	ENSDART00000147672	htra3a	ENSDART00000147672	ENSEMBL	HtrA serine peptidase 3a [gene_biotype:protein_coding transcript_biotype:protein_coding]	FALSE	GO:0001558 // GO:0006508 // GO:0006468 // GO:0007346 // GO:0043066 // GO:0046777	regulation of cell growth // proteolysis // protein phosphorylation // regulation of mitotic cell cycle // negative regulation of apoptotic process // protein autophosphorylation	GO:0005576 // GO:0005737	extracellular region // cytoplasm	GO:0004252 // GO:0005520 // GO:0000166 // GO:0005515 // GO:0004672 // GO:0004674 // GO:0005524	serine-type endopeptidase activity // insulin-like growth factor binding // nucleotide binding // protein binding // protein kinase activity // protein serine/threonine kinase activity // ATP binding	---	---
12949006	5.81666	6.07605	6.03529	5.93081	5.80319	5.99254	6.35288	5.71971	6.08219	5.7747	XM_009293048	gpr78a	XM_009293048	RefSeq	PREDICTED: Danio rerio G protein-coupled receptor 78a (gpr78a), transcript variant X2, mRNA.	FALSE	GO:0007186 // GO:0007189 // GO:0007189	G-protein coupled receptor signaling pathway // adenylate cyclase-activating G-protein coupled receptor signaling pathway // adenylate cyclase-activating G-protein coupled receptor signaling pathway	GO:0016020 // GO:0016021	membrane // integral component of membrane	GO:0004930 // GO:0004930 // GO:0004930	G-protein coupled receptor activity // G-protein coupled receptor activity // G-protein coupled receptor activity	---	---
12949010	8.39216	8.78486	8.35811	8.31594	8.09684	8.57626	8.52143	8.55051	8.17007	8.60513	XM_005160021	cpz	XM_005160021	RefSeq	PREDICTED: Danio rerio carboxypeptidase Z (cpz), transcript variant X1, mRNA.	FALSE	GO:0006508 // GO:0006518 // GO:0016485	proteolysis // peptide metabolic process // protein processing	GO:0005615	extracellular space	GO:0004181 // GO:0008270 // GO:0004181 // GO:0004185	metallocarboxypeptidase activity // zinc ion binding // metallocarboxypeptidase activity // serine-type carboxypeptidase activity	---	---
12949022	3.70624	4.01755	3.85301	3.75791	3.98769	3.51464	3.56803	3.91117	3.81277	3.77764	XR_222636	LOC101882571	XR_222636	RefSeq	PREDICTED: Danio rerio uncharacterized LOC101882571 (LOC101882571), ncRNA.	FALSE	---	---	---	---	---	---	---	---
12949031	8.35467	8.39172	8.47367	8.35821	8.46568	8.42596	8.37798	8.37294	8.30857	8.35115	ENSDART00000145272	lrpap1	ENSDART00000145272	ENSEMBL	low density lipoprotein receptor-related protein associated protein 1 [gene_biotype:protein_coding transcript_biotype:protein_coding]	FALSE	---	---	GO:0005783 // GO:0009986	endoplasmic reticulum // cell surface	GO:0008201 // GO:0050750 // GO:0005102	heparin binding // low-density lipoprotein particle receptor binding // receptor binding	---	---
12949048	6.04721	6.08155	6.19153	5.92443	5.95957	6.01155	5.86031	6.08129	6.08459	6.01501	---	---	ENSDART00000144777	ENSEMBL	havana:known chromosome:GRCz10:1:40615454:40628985:1 gene:ENSDARG00000091911 gene_biotype:antisense transcript_biotype:antisense	FALSE	---	---	---	---	---	---	---	---
12949056	6.79705	5.64551	6.0078	6.20443	6.24657	6.39529	5.86835	6.59965	6.44173	6.21075	XM_005160019	si:ch211-89o9.4	XM_005160019	RefSeq	PREDICTED: Danio rerio si:ch211-89o9.4 (si:ch211-89o9.4), transcript variant X1, mRNA.	FALSE	---	---	---	---	GO:0000166	nucleotide binding	---	---
12949059	5.986	4.42497	5.16881	5.1896	4.81344	5.19353	4.95149	5.60438	5.64933	5.18261	XM_005160019	si:ch211-89o9.4	XM_005160019	RefSeq	PREDICTED: Danio rerio si:ch211-89o9.4 (si:ch211-89o9.4), transcript variant X1, mRNA.	FALSE	---	---	---	---	GO:0000166	nucleotide binding	---	---
12949062	3.40896	3.33025	3.13114	3.36329	2.94045	3.48426	3.61894	3.69894	3.54447	3.36781	NM_001145593	si:ch211-89o9.4	NM_001145593	RefSeq	Danio rerio si:ch211-89o9.4 (si:ch211-89o9.4), mRNA.	FALSE	---	---	---	---	GO:0000166	nucleotide binding	---	---
12949071	7.47029	7.05783	7.2246	7.06171	7.15343	7.15651	7.40488	7.35384	6.71983	7.25558	NM_200766	paip2b	NM_200766	RefSeq	Danio rerio poly(A) binding protein interacting protein 2B (paip2b), mRNA.	FALSE	---	---	---	---	---	---	---	---
12949081	7.36203	7.25496	7.14567	6.96917	7.12265	7.40927	7.28679	7.44751	7.39248	7.43368	XM_682484	dok1a	XM_682484	RefSeq	PREDICTED: Danio rerio docking protein 1a (dok1a), mRNA.	FALSE	---	---	---	---	GO:0005158	insulin receptor binding	---	---
12949095	7.1251	6.94435	6.90522	7.0833	6.99637	7.06278	6.9903	7.04788	7.09292	7.26814	XM_682563	si:ch211-89o9.6	XM_682563	RefSeq	PREDICTED: Danio rerio si:ch211-89o9.6 (si:ch211-89o9.6), mRNA.	FALSE	---	---	---	---	GO:0003676 // GO:0046872	nucleic acid binding // metal ion binding	---	---
12949107	7.48563	7.15486	7.35583	7.2893	7.1406	7.19223	7.58068	7.48333	7.34533	7.44513	XM_002660524	dtx4	XM_002660524	RefSeq	PREDICTED: Danio rerio zgc:163052 (zgc:163052), mRNA.	FALSE	GO:0008150	biological_process	GO:0005575	cellular_component	GO:0008270 // GO:0046872	zinc ion binding // metal ion binding	---	---
12949122	3.24418	3.49162	3.31414	3.33568	3.67066	3.22652	3.31622	3.44448	3.38374	3.43694	XM_009293083	LOC101882980	XM_009293083	RefSeq	PREDICTED: Danio rerio mucin-22-like (LOC101882980), partial mRNA.	FALSE	---	---	---	---	---	---	---	---
12949127	10.4607	10.5495	10.6219	10.5504	10.5567	8.75254	9.80417	10.2624	9.88782	9.48791	XM_009293156	LOC565594	XM_009293156	RefSeq	PREDICTED: Danio rerio mucin-22 (LOC565594), transcript variant X1, mRNA.	FALSE	---	---	---	---	---	---	---	---
12949134	5.43208	5.31511	5.26888	5.66913	5.3904	4.87447	4.87757	5.08277	5.10491	4.63128	XM_009293156	LOC565594	XM_009293156	RefSeq	PREDICTED: Danio rerio mucin-22 (LOC565594), transcript variant X1, mRNA.	FALSE	---	---	---	---	---	---	---	---
12949140	6.84256	6.67334	7.00339	6.85615	6.801	6.95536	6.945	6.78536	6.77093	6.83434	XM_005160080	LOC797788	XM_005160080	RefSeq	PREDICTED: Danio rerio zinc finger protein 239 (LOC797788), transcript variant X1, mRNA.	FALSE	GO:0008150	biological_process	---	---	GO:0003676 // GO:0046872	nucleic acid binding // metal ion binding	---	---
12949149	8.65323	8.26482	8.46437	8.34749	8.39772	8.48282	8.4158	8.36294	8.17846	8.40438	NM_001080190	mogs	NM_001080190	RefSeq	Danio rerio mannosyl-oligosaccharide glucosidase (mogs), mRNA.	FALSE	GO:0006487 // GO:0009311	protein N-linked glycosylation // oligosaccharide metabolic process	GO:0005789 // GO:0016020 // GO:0016021	endoplasmic reticulum membrane // membrane // integral component of membrane	GO:0003824 // GO:0004573 // GO:0004573	catalytic activity // mannosyl-oligosaccharide glucosidase activity // mannosyl-oligosaccharide glucosidase activity	---	---
12949155	4.62209	4.82672	4.80689	4.90659	4.90786	4.87078	4.89607	4.78024	5.10639	5.05445	XM_001338141	LOC797711	XM_001338141	RefSeq	PREDICTED: Danio rerio zinc finger protein ZFP69-like (LOC797711), mRNA.	FALSE	---	---	---	---	---	---	---	---
12949160	3.59002	4.29754	4.09825	4.00718	3.95053	3.64845	4.22167	4.10611	3.96455	4.28856	XM_001338141	LOC797711	XM_001338141	RefSeq	PREDICTED: Danio rerio zinc finger protein ZFP69-like (LOC797711), mRNA.	FALSE	---	---	---	---	---	---	---	---
12949166	5.56247	5.62713	5.8128	6.05663	6.08519	5.74512	5.64617	5.55296	5.7757	5.811	XM_691106	fbxo41	XM_691106	RefSeq	PREDICTED: Danio rerio F-box protein 41 (fbxo41), mRNA.	FALSE	---	---	---	---	---	---	---	---
12949188	7.19396	6.95266	7.04358	7.40604	7.46162	7.06163	6.91491	6.45927	6.58942	6.5345	NM_201502	smox	NM_201502	RefSeq	Danio rerio spermine oxidase (smox), mRNA.	FALSE	GO:0030097 // GO:0055114	hemopoiesis // oxidation-reduction process	---	---	GO:0016491	oxidoreductase activity	---	---
12949201	3.9278	4.19513	3.96505	3.972	3.87173	4.05049	4.00237	3.9212	3.86439	3.97253	XM_009293204	si:dkey-37g12.1	XM_009293204	RefSeq	PREDICTED: Danio rerio si:dkey-37g12.1 (si:dkey-37g12.1), mRNA.	FALSE	GO:0006182 // GO:0006468 // GO:0007165 // GO:0009190 // GO:0035556	cGMP biosynthetic process // protein phosphorylation // signal transduction // cyclic nucleotide biosynthetic process // intracellular signal transduction	GO:0005886 // GO:0008074 // GO:0016020 // GO:0016021	plasma membrane // guanylate cyclase complex, soluble // membrane // integral component of membrane	GO:0000166 // GO:0004016 // GO:0004383 // GO:0004383 // GO:0004672 // GO:0005524 // GO:0016829 // GO:0016849	nucleotide binding // adenylate cyclase activity // guanylate cyclase activity // guanylate cyclase activity // protein kinase activity // ATP binding // lyase activity // phosphorus-oxygen lyase activity	---	---
12949224	4.0353	4.10182	3.99585	4.02919	4.26285	4.12709	4.10607	4.10303	4.14569	3.99156	XM_001337635	LOC797212	XM_001337635	RefSeq	PREDICTED: Danio rerio 5-hydroxytryptamine receptor 4-like (LOC797212), mRNA.	FALSE	---	---	---	---	---	---	---	---
12949229	7.26429	7.25168	7.22337	7.4061	7.47635	7.35325	7.17317	6.99681	6.94767	7.22844	NM_001159372	ctnna2	NM_001159372	RefSeq	Danio rerio catenin (cadherin-associated protein), alpha 2 (ctnna2), mRNA.	FALSE	GO:0007155 // GO:0048854 // GO:0007275 // GO:0007409 // GO:0016337 // GO:0030154 // GO:0048813 // GO:0048854 // GO:0051823	cell adhesion // brain morphogenesis // multicellular organismal development // axonogenesis // single organismal cell-cell adhesion // cell differentiation // dendrite morphogenesis // brain morphogenesis // regulation of synapse structural plasticity	GO:0005913 // GO:0015629 // GO:0005737 // GO:0005737 // GO:0005856 // GO:0005886 // GO:0005912 // GO:0005912 // GO:0016020 // GO:0030054 // GO:0030424 // GO:0030424 // GO:0042995	cell-cell adherens junction // actin cytoskeleton // cytoplasm // cytoplasm // cytoskeleton // plasma membrane // adherens junction // adherens junction // membrane // cell junction // axon // axon // cell projection	GO:0005198 // GO:0045296 // GO:0051015	structural molecule activity // cadherin binding // actin filament binding	---	---
12949260	6.85556	6.86928	6.61119	6.64914	6.71173	6.83724	7.05522	6.92488	6.795	6.8301	NM_200383	cisd2	NM_200383	RefSeq	Danio rerio CDGSH iron sulfur domain 2 (cisd2), mRNA.	FALSE	GO:0000422 // GO:0006914 // GO:0010259 // GO:0010506	mitophagy // autophagy // multicellular organismal aging // regulation of autophagy	GO:0005739 // GO:0005741 // GO:0005741 // GO:0005783 // GO:0005789 // GO:0016020 // GO:0016021 // GO:0043231 // GO:0005789	mitochondrion // mitochondrial outer membrane // mitochondrial outer membrane // endoplasmic reticulum // endoplasmic reticulum membrane // membrane // integral component of membrane // intracellular membrane-bounded organelle // endoplasmic reticulum membrane	GO:0042803 // GO:0046872 // GO:0051536 // GO:0051537 // GO:0051537	protein homodimerization activity // metal ion binding // iron-sulfur cluster binding // 2 iron, 2 sulfur cluster binding // 2 iron, 2 sulfur cluster binding	---	---
12949270	5.16828	5.26129	5.55459	5.53377	5.94567	5.4352	5.78002	5.21129	5.22042	5.20095	---	---	ENSDART00000114781	ENSEMBL	si:dkey-22i16.10 [gene_biotype:protein_coding transcript_biotype:protein_coding]	FALSE	GO:0006468 // GO:0007346 // GO:0043066 // GO:0046777 // GO:0043066	protein phosphorylation // regulation of mitotic cell cycle // negative regulation of apoptotic process // protein autophosphorylation // negative regulation of apoptotic process	GO:0005737	cytoplasm	GO:0000166 // GO:0004672 // GO:0004674 // GO:0005524 // GO:0004674	nucleotide binding // protein kinase activity // protein serine/threonine kinase activity // ATP binding // protein serine/threonine kinase activity	---	---
12949285	6.45862	6.23208	6.64374	6.68096	6.69786	6.27707	6.39106	6.45125	6.26076	6.55119	XM_001340227	LOC799968	XM_001340227	RefSeq	PREDICTED: Danio rerio transcription factor Sp4-like (LOC799968), mRNA.	FALSE	---	---	---	---	GO:0003676 // GO:0046872	nucleic acid binding // metal ion binding	---	---
12949290	6.2537	6.27316	6.71272	6.68004	7.12843	6.3575	6.13263	6.84998	6.94168	6.75968	NM_001201344	slc43a3a	NM_001201344	RefSeq	Danio rerio solute carrier family 43, member 3a (slc43a3a), mRNA.	FALSE	GO:0055085	transmembrane transport	GO:0005634 // GO:0005737 // GO:0016020 // GO:0016021	nucleus // cytoplasm // membrane // integral component of membrane	---	---	---	---
12949323	10.5367	10.4264	9.46616	9.36276	9.39514	10.4403	10.5504	10.4196	10.4892	10.4694	---	---	BC161672	GenBank	Danio rerio similar to catenin, delta 1, mRNA (cDNA clone IMAGE:6797037), partial cds.	TRUE	---	---	---	---	---	---	---	---
12949336	3.1418	3.21446	3.14318	3.02767	3.21369	3.23571	3.43007	3.12227	3.41402	3.21841	---	---	ENSDART00000147099	ENSEMBL	si:dkey-59p5.1 [gene_biotype:protein_coding transcript_biotype:protein_coding]	TRUE	---	---	---	---	---	---	---	---
12949345	4.66929	4.50528	4.52831	4.78203	4.75922	5.00335	4.60793	5.08364	5.21732	4.8514	NM_001002678	timm10	NM_001002678	RefSeq	Danio rerio translocase of inner mitochondrial membrane 10 homolog (yeast) (timm10), mRNA.	FALSE	GO:0006810 // GO:0015031 // GO:0045039 // GO:0045039 // GO:0045039	transport // protein transport // protein import into mitochondrial inner membrane // protein import into mitochondrial inner membrane // protein import into mitochondrial inner membrane	GO:0005739 // GO:0005743 // GO:0005743 // GO:0016020 // GO:0005743	mitochondrion // mitochondrial inner membrane // mitochondrial inner membrane // membrane // mitochondrial inner membrane	GO:0008565 // GO:0046872 // GO:0008565	protein transporter activity // metal ion binding // protein transporter activity	---	---
12949352	6.02071	6.00234	5.77695	5.68806	5.89819	5.98008	5.95901	5.82787	5.74191	5.84239	NM_001288816	unc93b1	NM_001288816	RefSeq	Danio rerio unc-93 homolog B1 (C. elegans) (unc93b1), mRNA.	FALSE	GO:0034121	regulation of toll-like receptor signaling pathway	GO:0016020 // GO:0016021	membrane // integral component of membrane	---	---	---	---
12949365	9.04489	9.02828	8.92175	9.41445	9.31001	9.16343	8.72017	8.59313	8.53385	8.75328	NM_001100437	crybb1l2	NM_001100437	RefSeq	Danio rerio crystallin, beta B1, like 2 (crybb1l2), mRNA.	FALSE	GO:0008150	biological_process	GO:0005575	cellular_component	GO:0003674	molecular_function	---	---
12949374	5.34282	5.66871	5.58742	5.47855	5.42319	5.47968	5.30033	5.07667	5.44445	5.35277	NM_203479	rtn4rl2a	NM_203479	RefSeq	Danio rerio reticulon 4 receptor-like 2 a (rtn4rl2a), mRNA.	FALSE	GO:0048916 // GO:0048922	posterior lateral line development // posterior lateral line neuromast deposition	---	---	GO:0005515	protein binding	---	---
12949378	8.46956	8.24941	8.40754	8.75775	8.50359	8.19235	8.16	8.36649	8.39774	8.44132	XM_005160244	zdhhc5a	XM_005160244	RefSeq	PREDICTED: Danio rerio zinc finger, DHHC-type containing 5a (zdhhc5a), transcript variant X1, mRNA.	FALSE	GO:0018345 // GO:0018345	protein palmitoylation // protein palmitoylation	GO:0005737 // GO:0005886 // GO:0016020 // GO:0016021 // GO:0005737 // GO:0005886	cytoplasm // plasma membrane // membrane // integral component of membrane // cytoplasm // plasma membrane	GO:0008270 // GO:0016409 // GO:0016740 // GO:0016746 // GO:0019706 // GO:0046872 // GO:0016409	zinc ion binding // palmitoyltransferase activity // transferase activity // transferase activity, transferring acyl groups // protein-cysteine S-palmitoyltransferase activity // metal ion binding // palmitoyltransferase activity	---	---
12949381	8.74613	8.70114	8.76551	9.09945	8.95075	8.73009	8.63578	8.78521	8.55321	8.73805	NM_001039640	zdhhc5a	NM_001039640	RefSeq	Danio rerio zinc finger, DHHC-type containing 5a (zdhhc5a), mRNA.	FALSE	GO:0018345 // GO:0018345	protein palmitoylation // protein palmitoylation	GO:0005737 // GO:0005886 // GO:0016020 // GO:0016021 // GO:0005737 // GO:0005886	cytoplasm // plasma membrane // membrane // integral component of membrane // cytoplasm // plasma membrane	GO:0008270 // GO:0016409 // GO:0016740 // GO:0016746 // GO:0019706 // GO:0046872 // GO:0016409	zinc ion binding // palmitoyltransferase activity // transferase activity // transferase activity, transferring acyl groups // protein-cysteine S-palmitoyltransferase activity // metal ion binding // palmitoyltransferase activity	---	---
12949395	7.40158	7.40365	7.55411	7.7166	7.74459	7.5527	7.25086	6.86975	7.08194	6.90627	NM_001003416	med19b	NM_001003416	RefSeq	Danio rerio mediator complex subunit 19b (med19b), mRNA.	FALSE	GO:0006351 // GO:0006355 // GO:0006357	transcription, DNA-templated // regulation of transcription, DNA-templated // regulation of transcription from RNA polymerase II promoter	GO:0005634 // GO:0016592	nucleus // mediator complex	GO:0001104	RNA polymerase II transcription cofactor activity	---	---
12949404	5.65348	5.88176	5.63735	5.84703	5.69104	5.48906	5.64531	5.71052	5.76498	5.99068	XM_001923121	ssrp1b	XM_001923121	RefSeq	PREDICTED: Danio rerio structure specific recognition protein 1b (ssrp1b), transcript variant X1, mRNA.	FALSE	GO:0006338 // GO:0006355 // GO:0006338 // GO:0006355	chromatin remodeling // regulation of transcription, DNA-templated // chromatin remodeling // regulation of transcription, DNA-templated	GO:0005634	nucleus	GO:0003677 // GO:0003682 // GO:0003682	DNA binding // chromatin binding // chromatin binding	---	---
12949420	5.67834	5.64443	5.19675	5.19025	5.41732	5.27214	5.18941	4.95943	5.17497	5.35734	NM_198986	p2rx3b	NM_198986	RefSeq	Danio rerio purinergic receptor P2X, ligand-gated ion channel, 3b (p2rx3b), mRNA.	FALSE	GO:0006810 // GO:0006811 // GO:0006812 // GO:0033198 // GO:0034220 // GO:0098655 // GO:0035590 // GO:0035590	transport // ion transport // cation transport // response to ATP // ion transmembrane transport // cation transmembrane transport // purinergic nucleotide receptor signaling pathway // purinergic nucleotide receptor signaling pathway	GO:0005639 // GO:0005887 // GO:0016020 // GO:0016021 // GO:0005639	integral component of nuclear inner membrane // integral component of plasma membrane // membrane // integral component of membrane // integral component of nuclear inner membrane	GO:0001614 // GO:0001614 // GO:0004931 // GO:0004931 // GO:0005216 // GO:0005524 // GO:0001614	purinergic nucleotide receptor activity // purinergic nucleotide receptor activity // extracellular ATP-gated cation channel activity // extracellular ATP-gated cation channel activity // ion channel activity // ATP binding // purinergic nucleotide receptor activity	---	---
12949434	2.62442	2.65376	2.34861	2.48848	2.45546	2.58993	2.58875	2.64886	2.54977	2.41766	NM_001145608	si:dkey-9i23.4	NM_001145608	RefSeq	Danio rerio si:dkey-9i23.4 (si:dkey-9i23.4), mRNA.	FALSE	---	---	---	---	---	---	---	---
12949440	3.63121	3.71722	3.5046	3.7951	3.62221	4.10955	4.22893	3.80597	3.81483	3.66062	NM_001145609	si:dkey-9i23.5	NM_001145609	RefSeq	Danio rerio si:dkey-9i23.5 (si:dkey-9i23.5), mRNA.	FALSE	---	---	---	---	---	---	---	---
12949446	5.8518	6.34909	5.47103	5.57594	6.24318	5.92198	6.78272	6.7339	6.42011	7.00555	XM_001341435	tmem187	XM_001341435	RefSeq	PREDICTED: Danio rerio transmembrane protein 187 (tmem187), mRNA.	FALSE	---	---	GO:0016020 // GO:0016021	membrane // integral component of membrane	---	---	---	---
12949449	10.0523	10.1009	10.0713	10.1408	10.0651	10.1413	10.1413	10.234	10.3684	10.1267	NM_213139	ndufs8a	NM_213139	RefSeq	Danio rerio NADH dehydrogenase (ubiquinone) Fe-S protein 8a (ndufs8a), mRNA.	FALSE	GO:0055114	oxidation-reduction process	GO:0016020	membrane	GO:0016651 // GO:0051539	oxidoreductase activity, acting on NAD(P)H // 4 iron, 4 sulfur cluster binding	---	---
12949457	4.90227	4.60352	4.67551	5.93394	5.62934	5.03188	4.57111	4.15393	4.06851	4.53358	NM_001308827	zgc:165520	NM_001308827	RefSeq	Danio rerio zgc:165520 (zgc:165520), transcript variant 1, mRNA.	FALSE	GO:0006886 // GO:0006886 // GO:0006887 // GO:0006887 // GO:0016081 // GO:0016192 // GO:0031629 // GO:0048278 // GO:0031629 // GO:0048278 // GO:0061025	intracellular protein transport // intracellular protein transport // exocytosis // exocytosis // synaptic vesicle docking // vesicle-mediated transport // synaptic vesicle fusion to presynaptic membrane // vesicle docking // synaptic vesicle fusion to presynaptic membrane // vesicle docking // membrane fusion	GO:0005886 // GO:0008021 // GO:0012505 // GO:0016020 // GO:0016021 // GO:0016021 // GO:0031201 // GO:0005886 // GO:0008021 // GO:0016021 // GO:0005622	plasma membrane // synaptic vesicle // endomembrane system // membrane // integral component of membrane // integral component of membrane // SNARE complex // plasma membrane // synaptic vesicle // integral component of membrane // intracellular	GO:0000149 // GO:0005484 // GO:0005484 // GO:0000149 // GO:0005484	SNARE binding // SNAP receptor activity // SNAP receptor activity // SNARE binding // SNAP receptor activity	---	---
12949472	8.18176	7.94756	7.99321	8.09135	8.07333	8.24038	8.12383	8.38601	8.25837	8.25989	NM_001081692	kdm2aa	NM_001081692	RefSeq	Danio rerio lysine (K)-specific demethylase 2Aa (kdm2aa), mRNA.	FALSE	---	---	GO:0005634	nucleus	GO:0003677 // GO:0008270 // GO:0046872	DNA binding // zinc ion binding // metal ion binding	---	---
12949505	11.0511	11.1023	11.1259	11.2036	11.166	11.1752	11.0213	10.9705	10.9703	11.2026	XM_005160267	wu:fc21g02	XM_005160267	RefSeq	PREDICTED: Danio rerio wu:fc21g02 (wu:fc21g02), transcript variant X1, mRNA.	FALSE	---	---	---	---	---	---	---	---
12949511	10.3445	10.2135	10.1347	10.215	10.2113	10.1688	10.1074	10.0139	10.0929	10.15	XM_005160267	wu:fc21g02	XM_005160267	RefSeq	PREDICTED: Danio rerio wu:fc21g02 (wu:fc21g02), transcript variant X1, mRNA.	FALSE	---	---	---	---	---	---	---	---
12949521	6.95831	6.83786	7.02111	7.04658	7.02177	6.663	6.97069	6.79454	6.85233	6.92223	NM_001145611	si:dkey-9i23.16	NM_001145611	RefSeq	Danio rerio si:dkey-9i23.16 (si:dkey-9i23.16), mRNA.	FALSE	---	---	GO:0016020 // GO:0016021	membrane // integral component of membrane	---	---	---	---
12949528	8.96453	9.04148	8.82284	8.97385	9.01529	9.00492	8.9896	9.37681	9.29271	9.46449	NM_001077785	vps37c	NM_001077785	RefSeq	Danio rerio vacuolar protein sorting 37 homolog C (S. cerevisiae) (vps37c), mRNA.	FALSE	GO:0008150	biological_process	GO:0005575	cellular_component	GO:0003674	molecular_function	---	---
12949534	3.97299	3.93154	4.22016	4.56775	4.44422	4.05171	3.93333	3.84608	4.02782	3.88945	XM_001341888	LOC100002045	XM_001341888	RefSeq	PREDICTED: Danio rerio transmembrane protein 132C-like (LOC100002045), mRNA.	FALSE	---	---	---	---	---	---	---	---
12949546	7.82196	8.2514	7.60048	7.85815	8.37899	8.01093	8.73867	8.47359	8.37593	8.46752	NM_199662	dnaja1	NM_199662	RefSeq	Danio rerio DnaJ (Hsp40) homolog, subfamily A, member 1 (dnaja1), mRNA.	FALSE	GO:0006457 // GO:0009408 // GO:0042026	protein folding // response to heat // protein refolding	GO:0005829	cytosol	GO:0005524 // GO:0031072 // GO:0046872 // GO:0051082 // GO:0051082 // GO:0051087	ATP binding // heat shock protein binding // metal ion binding // unfolded protein binding // unfolded protein binding // chaperone binding	---	---
12949556	7.04379	7.07473	6.74627	6.82231	6.812	6.62764	6.82576	6.95012	6.8352	6.80996	XM_686415	btr01	XM_686415	RefSeq	PREDICTED: Danio rerio bloodthirsty-related gene family, member 1 (btr01), mRNA.	FALSE	GO:0001666	response to hypoxia	GO:0005622	intracellular	GO:0008270 // GO:0046872	zinc ion binding // metal ion binding	---	---
12949563	5.68971	5.69488	5.66852	5.81414	5.84318	5.68142	5.75087	5.31872	5.44446	5.62517	XM_005160274	si:ch211-151p13.8	XM_005160274	RefSeq	PREDICTED: Danio rerio UPF0687 protein C20orf27 homolog (LOC562078), mRNA.	FALSE	---	---	---	---	---	---	---	---
12949568	7.76278	8.12861	7.28274	7.57715	7.42019	7.1214	7.37458	7.9263	7.40208	7.71518	XM_003197702	LOC100538303	XM_003197702	RefSeq	PREDICTED: Danio rerio uncharacterized threonine-rich GPI-anchored glycoprotein PJ4664.02-like (LOC100538303), transcript variant X1, mRNA.	FALSE	---	---	---	---	---	---	---	---
12949582	4.34196	3.7891	4.00342	3.92166	3.45159	3.65075	4.14649	3.84742	4.13862	4.02919	---	---	ENSDART00000144863	ENSEMBL	si:ch211-239f4.4 [gene_biotype:processed_transcript transcript_biotype:processed_transcript]	FALSE	---	---	---	---	---	---	---	---
12949584	5.98208	6.0307	6.24022	6.5288	6.30156	6.03733	5.87525	6.0379	5.6971	6.04123	XM_009293538	si:ch211-239f4.1	XM_009293538	RefSeq	PREDICTED: Danio rerio si:ch211-239f4.1 (si:ch211-239f4.1), transcript variant X1, mRNA.	FALSE	GO:0043087	regulation of GTPase activity	GO:0016020 // GO:0016021	membrane // integral component of membrane	GO:0003676 // GO:0005096 // GO:0008270 // GO:0046872	nucleic acid binding // GTPase activator activity // zinc ion binding // metal ion binding	---	---
12949605	4.91884	5.20118	4.81142	4.80317	5.21001	4.98528	4.81349	5.05571	5.05925	5.29643	NM_001256730	emp1	NM_001256730	RefSeq	Danio rerio epithelial membrane protein 1 (emp1), mRNA.	FALSE	---	---	GO:0016020 // GO:0016021	membrane // integral component of membrane	---	---	---	---
12949614	6.02679	6.20186	6.14694	6.62206	6.28655	6.06088	6.22728	5.81985	6.03827	5.671	NM_001145709	si:ch211-243a20.3	NM_001145709	RefSeq	Danio rerio si:ch211-243a20.3 (si:ch211-243a20.3), mRNA.	FALSE	---	---	---	---	---	---	---	---
12949631	6.44378	6.49343	6.51588	6.44208	6.40728	6.65076	6.57209	6.26418	6.43527	6.26125	NM_001002482	trappc5	NM_001002482	RefSeq	Danio rerio trafficking protein particle complex 5 (trappc5), mRNA.	FALSE	---	---	GO:0005575	cellular_component	---	---	---	---
12949637	8.83434	8.4054	8.47896	8.57518	8.72434	8.39857	8.54273	8.3671	8.32177	8.34115	JF499898	mcoln1a	JF499898	GenBank	Danio rerio mucolipin 1.1 (mcoln1.1) mRNA, partial cds.	FALSE	GO:0008150	biological_process	GO:0005764 // GO:0005770 // GO:0016020 // GO:0016021	lysosome // late endosome // membrane // integral component of membrane	GO:0003674	molecular_function	---	---
12949655	9.05975	9.04357	9.0107	8.7068	8.75515	8.933	8.92489	8.77042	8.87636	8.8005	XM_684096	si:ch211-214c7.4	XM_684096	RefSeq	PREDICTED: Danio rerio si:ch211-214c7.4 (si:ch211-214c7.4), mRNA.	FALSE	---	---	---	---	---	---	---	---
12949666	8.05988	7.73606	7.96651	7.58489	7.77539	7.91606	7.98102	8.07437	8.19478	8.02659	XM_005160050	pkn1	XM_005160050	RefSeq	PREDICTED: Danio rerio protein kinase N1 (pkn1), transcript variant X1, mRNA.	FALSE	---	---	---	---	---	---	---	---
12949688	8.17432	7.92565	7.96853	7.99492	7.92133	7.91537	7.99413	7.94632	7.94961	8.21589	NM_001190306	map2k7	NM_001190306	RefSeq	Danio rerio mitogen-activated protein kinase kinase 7 (map2k7), mRNA.	FALSE	GO:0001756 // GO:0006468 // GO:0007257 // GO:0016310	somitogenesis // protein phosphorylation // activation of JUN kinase activity // phosphorylation	GO:0005622	intracellular	GO:0004672 // GO:0005524 // GO:0008545 // GO:0016301 // GO:0016740	protein kinase activity // ATP binding // JUN kinase kinase activity // kinase activity // transferase activity	---	---
12949707	5.64531	5.88773	5.3301	5.86624	5.47379	5.66782	6.01084	6.17826	6.1967	6.01055	NM_001075102	lipt1	NM_001075102	RefSeq	Danio rerio lipoyltransferase 1 (lipt1), mRNA.	FALSE	GO:0006464 // GO:0009249	cellular protein modification process // protein lipoylation	GO:0005575	cellular_component	---	---	---	---
12949709	8.63711	8.42583	8.73377	8.6722	8.55811	8.56845	8.62118	9.15063	9.05526	9.01768	XM_001923538	eif5b	XM_001923538	RefSeq	PREDICTED: Danio rerio eukaryotic translation initiation factor 5B (eif5b), transcript variant X1, mRNA.	FALSE	GO:0006413	translational initiation	GO:0005622 // GO:0005622	intracellular // intracellular	GO:0000166 // GO:0003743 // GO:0003924 // GO:0003924 // GO:0005525 // GO:0003743 // GO:0003924	nucleotide binding // translation initiation factor activity // GTPase activity // GTPase activity // GTP binding // translation initiation factor activity // GTPase activity	---	---
12949733	8.36609	8.15372	8.12578	8.07869	8.13534	8.37115	8.20159	8.14244	8.08592	8.3228	NM_001008624	arhgef7b	NM_001008624	RefSeq	Danio rerio Rho guanine nucleotide exchange factor (GEF) 7b (arhgef7b), mRNA.	FALSE	GO:0001525 // GO:0001568 // GO:0001935 // GO:0035023 // GO:0035556 // GO:0055113 // GO:0071896 // GO:0043547	angiogenesis // blood vessel development // endothelial cell proliferation // regulation of Rho protein signal transduction // intracellular signal transduction // epiboly involved in gastrulation with mouth forming second // protein localization to adherens junction // positive regulation of GTPase activity	GO:0005622	intracellular	GO:0005085 // GO:0005089	guanyl-nucleotide exchange factor activity // Rho guanyl-nucleotide exchange factor activity	---	---
12949754	4.06033	4.3134	4.1813	4.24196	4.40912	4.4733	4.32462	4.06785	4.52262	4.34523	XM_009294027	LOC103909199	XM_009294027	RefSeq	PREDICTED: Danio rerio uncharacterized LOC103909199 (LOC103909199), mRNA.	FALSE	---	---	---	---	---	---	---	---
12949764	8.23029	8.18191	8.2529	8.27486	8.40104	8.34971	8.23737	7.93875	7.96244	7.96153	NM_001037662	sox1b	NM_001037662	RefSeq	Danio rerio SRY (sex determining region Y)-box 1b (sox1b), mRNA.	FALSE	GO:0006351 // GO:0006355 // GO:0007275 // GO:0007399 // GO:0051091	transcription, DNA-templated // regulation of transcription, DNA-templated // multicellular organismal development // nervous system development // positive regulation of sequence-specific DNA binding transcription factor activity	GO:0005634 // GO:0005667	nucleus // transcription factor complex	GO:0003677 // GO:0003700	DNA binding // transcription factor activity, sequence-specific DNA binding	---	---
12949767	3.87977	3.83332	3.83537	4.10365	4.11613	3.99939	3.843	3.92097	4.00228	3.9424	---	---	ENSDART00000150157	ENSEMBL	si:dkey-251i8.2 [gene_biotype:processed_transcript transcript_biotype:processed_transcript]	FALSE	---	---	---	---	---	---	---	---
12949772	8.34794	8.30803	8.35797	8.25405	8.37573	8.39481	8.3727	8.47131	8.68653	8.52305	NM_001004513	tubgcp3	NM_001004513	RefSeq	Danio rerio tubulin, gamma complex associated protein 3 (tubgcp3), mRNA.	FALSE	GO:0000226 // GO:0007020 // GO:0007126 // GO:0031122 // GO:0051298 // GO:0051415 // GO:0090307 // GO:0090063	microtubule cytoskeleton organization // microtubule nucleation // meiotic nuclear division // cytoplasmic microtubule organization // centrosome duplication // interphase microtubule nucleation by interphase microtubule organizing center // mitotic spindle assembly // positive regulation of microtubule nucleation	GO:0000922 // GO:0000923 // GO:0005813 // GO:0005815 // GO:0005816 // GO:0005856 // GO:0008275	spindle pole // equatorial microtubule organizing center // centrosome // microtubule organizing center // spindle pole body // cytoskeleton // gamma-tubulin small complex	GO:0005200 // GO:0043015 // GO:0051011	structural constituent of cytoskeleton // gamma-tubulin binding // microtubule minus-end binding	---	---
12949796	7.42356	7.48806	7.58538	7.82349	7.65385	7.5407	7.27525	7.1647	6.67961	7.38323	XM_001922148	mcf2la	XM_001922148	RefSeq	PREDICTED: Danio rerio mcf.2 cell line derived transforming sequence-like a (mcf2la), transcript variant X5, mRNA.	FALSE	GO:0035023 // GO:0035556	regulation of Rho protein signal transduction // intracellular signal transduction	---	---	GO:0005085 // GO:0005089	guanyl-nucleotide exchange factor activity // Rho guanyl-nucleotide exchange factor activity	---	---
12949820	10.4219	10.4378	10.4199	10.4997	10.5472	10.4741	10.3475	10.3106	9.58148	10.4187	NM_001007327	cab39l	NM_001007327	RefSeq	Danio rerio calcium binding protein 39-like (cab39l), mRNA.	FALSE	GO:0008150	biological_process	GO:0005575	cellular_component	---	---	---	---
12949832	6.08216	6.48011	5.93508	5.97352	6.17417	6.13424	6.06427	5.99838	6.12106	5.99488	NM_199693	arl11	NM_199693	RefSeq	Danio rerio ADP-ribosylation factor-like 11 (arl11), mRNA.	FALSE	GO:0007264	small GTPase mediated signal transduction	GO:0005622	intracellular	GO:0000166 // GO:0005525	nucleotide binding // GTP binding	---	---
12949834	3.50728	3.40913	3.45584	3.74241	3.62283	3.46966	3.41064	3.61553	3.42677	3.39181	---	---	ENSDART00000133380	ENSEMBL	si:ch73-160h15.2 [gene_biotype:antisense transcript_biotype:antisense]	FALSE	---	---	---	---	---	---	---	---
12949840	3.19775	3.53527	3.49339	3.38775	3.45886	3.27187	3.64258	2.90842	3.1003	3.10097	XM_005171014	LOC101885235	XM_005171014	RefSeq	PREDICTED: Danio rerio transmembrane protease serine 3-like (LOC101885235), mRNA.	FALSE	---	---	---	---	---	---	---	---
12949852	6.74927	6.69291	6.70634	6.6879	6.68814	6.526	6.42992	6.66561	6.82551	6.64823	NM_001002633	cryzl1	NM_001002633	RefSeq	Danio rerio crystallin, zeta (quinone reductase)-like 1 (cryzl1), mRNA.	FALSE	GO:0055114	oxidation-reduction process	---	---	GO:0008270 // GO:0016491	zinc ion binding // oxidoreductase activity	---	---
12949867	5.64603	5.86235	5.68883	5.71623	5.90993	5.63744	6.22093	5.79548	5.56979	5.42471	NM_194406	cbr1	NM_194406	RefSeq	Danio rerio carbonyl reductase 1 (cbr1), mRNA.	FALSE	GO:0008152 // GO:0055114	metabolic process // oxidation-reduction process	---	---	GO:0016491	oxidoreductase activity	---	---
12949872	3.60244	3.62257	3.68372	3.84032	3.79993	3.72727	3.73319	3.62222	3.85508	3.44931	ENSDART00000074450	morc3b	ENSDART00000074450	ENSEMBL	MORC family CW-type zinc finger 3b [gene_biotype:protein_coding transcript_biotype:protein_coding]	FALSE	GO:0008150	biological_process	GO:0005575	cellular_component	GO:0008270	zinc ion binding	---	---
12949890	10.1312	9.97805	9.95126	9.85037	9.93058	9.96425	9.90959	9.82338	9.7243	9.98732	NM_001005604	bcl9	NM_001005604	RefSeq	Danio rerio B-cell CLL/lymphoma 9 (bcl9), mRNA.	FALSE	---	---	---	---	---	---	---	---
12949904	6.24565	6.41168	6.28291	5.98688	6.39896	6.63542	6.84872	6.24923	6.26145	6.38142	NM_131809	cx44.1	NM_131809	RefSeq	Danio rerio connexin 44.1 (cx44.1), mRNA.	FALSE	GO:0007154 // GO:0055085	cell communication // transmembrane transport	GO:0005886 // GO:0005887 // GO:0005921 // GO:0005922 // GO:0005922 // GO:0016020 // GO:0016021 // GO:0030054	plasma membrane // integral component of plasma membrane // gap junction // connexon complex // connexon complex // membrane // integral component of membrane // cell junction	GO:0055077	gap junction hemi-channel activity	---	---
12949909	7.89102	7.61396	7.22289	7.08132	6.89895	7.67223	7.6912	7.84692	7.9527	7.98644	NM_001017860	fstl1a	NM_001017860	RefSeq	Danio rerio follistatin-like 1a (fstl1a), mRNA.	FALSE	GO:0030510 // GO:0030903 // GO:0060034	regulation of BMP signaling pathway // notochord development // notochord cell differentiation	GO:0005576	extracellular region	GO:0005509	calcium ion binding	---	---
12949919	5.58228	5.69192	5.4625	5.52475	5.85724	5.82945	5.97133	5.82434	6.84936	5.20277	NM_001145622	lrrc58a	NM_001145622	RefSeq	Danio rerio leucine rich repeat containing 58a (lrrc58a), mRNA.	FALSE	---	---	---	---	---	---	---	---
12949925	5.56238	5.58166	5.32361	5.41653	5.41859	5.06643	5.24422	5.29576	5.25002	5.19998	NM_200389	obfc1	NM_200389	RefSeq	Danio rerio oligonucleotide/oligosaccharide-binding fold containing 1 (obfc1), mRNA.	FALSE	GO:0010833 // GO:0010833 // GO:0000723	telomere maintenance via telomere lengthening // telomere maintenance via telomere lengthening // telomere maintenance	GO:0000781 // GO:0000784 // GO:0000784 // GO:0005634 // GO:0005694 // GO:0005634	chromosome, telomeric region // nuclear chromosome, telomeric region // nuclear chromosome, telomeric region // nucleus // chromosome // nucleus	GO:0003676 // GO:0003677 // GO:0043047 // GO:0043047	nucleic acid binding // DNA binding // single-stranded telomeric DNA binding // single-stranded telomeric DNA binding	---	---
12949935	7.80182	7.73075	7.81749	7.91842	7.8724	7.50986	7.51373	7.56512	7.66302	7.4988	NM_001160022	sh3pxd2aa	NM_001160022	RefSeq	Danio rerio SH3 and PX domains 2Aa (sh3pxd2aa), mRNA.	FALSE	GO:0001755 // GO:0006801 // GO:0072593	neural crest cell migration // superoxide metabolic process // reactive oxygen species metabolic process	GO:0002102 // GO:0005737 // GO:0005737 // GO:0030054 // GO:0042995	podosome // cytoplasm // cytoplasm // cell junction // cell projection	GO:0016175 // GO:0035091	superoxide-generating NADPH oxidase activity // phosphatidylinositol binding	---	---
12949951	5.25419	5.36475	5.28367	5.39001	5.43605	5.37542	5.37542	5.49124	5.43268	5.3524	NM_001077556	cfap58	NM_001077556	RefSeq	Danio rerio cilia and flagella associated protein 58 (cfap58), mRNA.	FALSE	GO:0008150	biological_process	GO:0005575	cellular_component	GO:0003674	molecular_function	---	---
12949969	4.72923	4.78157	4.81114	5.36297	5.1606	4.90775	4.81161	4.47194	4.79021	4.67858	XM_009294021	LOC103909198	XM_009294021	RefSeq	PREDICTED: Danio rerio VPS10 domain-containing receptor SorCS1-like (LOC103909198), mRNA.	FALSE	---	---	---	---	---	---	---	---
12949995	4.33769	3.71048	4.08694	4.38774	4.44722	4.42527	4.62839	4.60405	4.25198	4.45691	XR_222642	LOC101886909	XR_222642	RefSeq	PREDICTED: Danio rerio uncharacterized LOC101886909 (LOC101886909), ncRNA.	FALSE	---	---	---	---	---	---	---	---
12949999	6.47924	6.32341	6.83733	6.9434	6.84219	6.40311	6.47871	6.29486	6.44839	6.40647	XM_003197718	caly	XM_003197718	RefSeq	PREDICTED: Danio rerio calcyon neuron-specific vesicular protein (caly), mRNA.	FALSE	GO:0007212 // GO:0048268	dopamine receptor signaling pathway // clathrin coat assembly	GO:0016020 // GO:0016021	membrane // integral component of membrane	GO:0032051	clathrin light chain binding	---	---
12950006	7.6547	7.77315	7.70407	7.24185	7.19577	7.59338	7.7993	7.92924	8.29359	8.03373	NM_131260	msx1b	NM_131260	RefSeq	Danio rerio muscle segment homeobox 1b (msx1b), mRNA.	FALSE	GO:0006355 // GO:0007275 // GO:0009953 // GO:0031101 // GO:0043049 // GO:0043523 // GO:0048703	regulation of transcription, DNA-templated // multicellular organismal development // dorsal/ventral pattern formation // fin regeneration // otic placode formation // regulation of neuron apoptotic process // embryonic viscerocranium morphogenesis	GO:0005634	nucleus	GO:0003677 // GO:0043565	DNA binding // sequence-specific DNA binding	---	---
12950009	8.23742	8.34445	8.33219	8.22328	8.24768	8.36911	8.54274	8.54303	8.78765	8.55754	NM_001037431	taf5	NM_001037431	RefSeq	Danio rerio TAF5 RNA polymerase II, TATA box binding protein (TBP)-associated factor (taf5), mRNA.	FALSE	GO:0006355	regulation of transcription, DNA-templated	GO:0005634	nucleus	---	---	---	---
12950021	8.32104	8.18744	8.15544	8.11662	8.12049	8.19679	8.48733	9.29967	9.32912	9.3744	NM_001089368	pdcd11	NM_001089368	RefSeq	Danio rerio programmed cell death 11 (pdcd11), mRNA.	FALSE	GO:0006396 // GO:0006397 // GO:0006412	RNA processing // mRNA processing // translation	GO:0005622 // GO:0005634 // GO:0005730 // GO:0005840 // GO:0032040	intracellular // nucleus // nucleolus // ribosome // small-subunit processome	GO:0003676 // GO:0003723 // GO:0003723 // GO:0003735	nucleic acid binding // RNA binding // RNA binding // structural constituent of ribosome	---	---
12950054	2.59599	2.72917	2.58601	2.54646	2.80375	2.71165	2.67933	2.6295	2.76037	2.59728	XM_001334343	LOC794408	XM_001334343	RefSeq	PREDICTED: Danio rerio inositol 1,4,5-trisphosphate receptor-interacting protein (LOC794408), mRNA.	FALSE	---	---	---	---	---	---	---	---
12950057	8.13153	8.56538	8.57724	8.71942	8.33752	7.88875	8.19134	7.8546	7.68959	8.07077	NM_001145565	col17a1a	NM_001145565	RefSeq	Danio rerio collagen, type XVII, alpha 1a (col17a1a), mRNA.	FALSE	GO:0008544	epidermis development	GO:0005576 // GO:0005578 // GO:0016020 // GO:0016021	extracellular region // proteinaceous extracellular matrix // membrane // integral component of membrane	---	---	---	---
12950090	4.44186	4.51257	4.33792	4.43476	4.7501	4.56099	4.72951	4.50857	4.57126	4.30042	NM_001077289	tsga10	NM_001077289	RefSeq	Danio rerio testis specific, 10 (tsga10), mRNA.	FALSE	---	---	GO:0005575	cellular_component	GO:0003674	molecular_function	---	---
12950113	6.40806	6.65887	6.50267	6.43209	6.24041	6.26512	7.0411	6.89371	6.68979	6.35156	XM_005160121	si:ch211-149l1.2	XM_005160121	RefSeq	PREDICTED: Danio rerio si:ch211-149l1.2 (si:ch211-149l1.2), transcript variant X1, mRNA.	FALSE	---	---	---	---	---	---	---	---
12950127	4.369	4.08425	4.516	4.33544	4.37149	4.28867	4.21743	4.13542	4.13098	4.14527	---	---	ENSDART00000132566	ENSEMBL	si:ch211-149l1.1 [gene_biotype:processed_transcript transcript_biotype:processed_transcript]	FALSE	---	---	---	---	---	---	---	---
12950131	9.47568	9.42433	9.47843	9.50682	9.62219	9.54412	9.02679	9.00217	8.73017	9.11571	NM_131426	lef1	NM_131426	RefSeq	Danio rerio lymphoid enhancer-binding factor 1 (lef1), mRNA.	FALSE	GO:0001569 // GO:0001649 // GO:0001755 // GO:0001756 // GO:0001837 // GO:0002040 // GO:0006357 // GO:0010628 // GO:0016055 // GO:0016055 // GO:0016055 // GO:0016202 // GO:0021542 // GO:0021854 // GO:0021861 // GO:0021873 // GO:0021879 // GO:0021943 // GO:0021979 // GO:0022008 // GO:0022407 // GO:0030223 // GO:0030326 // GO:0030509 // GO:0030879 // GO:0031101 // GO:0032696 // GO:0032713 // GO:0032…	patterning of blood vessels // osteoblast differentiation // neural crest cell migration // somitogenesis // epithelial to mesenchymal transition // sprouting angiogenesis // regulation of transcription from RNA polymerase II promoter // positive regulation of gene expression // Wnt signaling pathway // Wnt signaling pathway // Wnt signaling pathway // regulation of striated muscle tissue develop…	GO:0005667 // GO:0005737 // GO:0005667 // GO:0005737	transcription factor complex // cytoplasm // transcription factor complex // cytoplasm	GO:0003682 // GO:0003705 // GO:0008013 // GO:0008013 // GO:0008301 // GO:0030331 // GO:0035326 // GO:0043565 // GO:0045295 // GO:0070016 // GO:0003677 // GO:0003682 // GO:0003705 // GO:0008013 // GO:0030331 // GO:0035326 // GO:0045295 // GO:0070016	chromatin binding // transcription factor activity, RNA polymerase II distal enhancer sequence-specific binding // beta-catenin binding // beta-catenin binding // DNA binding, bending // estrogen receptor binding // enhancer binding // sequence-specific DNA binding // gamma-catenin binding // armadillo repeat domain binding // DNA binding // chromatin binding // transcription factor activity, RNA…	---	---
12950145	3.92892	3.97991	3.74448	4.02161	4.25165	3.95744	3.91195	3.88832	4.07206	4.07028	XM_009294165	gstcd	XM_009294165	RefSeq	PREDICTED: Danio rerio glutathione S-transferase, C-terminal domain containing (gstcd), transcript variant X3, mRNA.	FALSE	---	---	GO:0005737 // GO:0005737	cytoplasm // cytoplasm	---	---	---	---
12950147	4.91574	5.15568	5.2095	5.42426	5.12312	5.30893	5.27667	5.65434	5.62152	5.69115	NM_001024462	gstcd	NM_001024462	RefSeq	Danio rerio glutathione S-transferase, C-terminal domain containing (gstcd), mRNA.	FALSE	---	---	GO:0005737 // GO:0005737	cytoplasm // cytoplasm	---	---	---	---
12950164	7.43964	7.64377	7.47704	7.71426	7.60507	7.44824	7.64753	7.74615	7.86143	7.83217	NM_001145580	npnt	NM_001145580	RefSeq	Danio rerio nephronectin (npnt), mRNA.	FALSE	GO:0003171 // GO:0003171 // GO:0010811 // GO:0030198 // GO:0033631 // GO:0060347	atrioventricular valve development // atrioventricular valve development // positive regulation of cell-substrate adhesion // extracellular matrix organization // cell-cell adhesion mediated by integrin // heart trabecula formation	GO:0005578 // GO:0016020	proteinaceous extracellular matrix // membrane	GO:0005178 // GO:0005509	integrin binding // calcium ion binding	---	---
12950179	7.11855	6.89427	7.09546	7.13208	6.62607	6.7092	6.92987	7.27798	7.15549	7.15648	ENSDART00000165973	npnt	ENSDART00000165973	ENSEMBL	nephronectin [gene_biotype:protein_coding transcript_biotype:protein_coding]	FALSE	GO:0003171 // GO:0003171 // GO:0010811 // GO:0030198 // GO:0033631 // GO:0060347 // GO:0006468 // GO:0007346 // GO:0043066 // GO:0016310 // GO:0046777	atrioventricular valve development // atrioventricular valve development // positive regulation of cell-substrate adhesion // extracellular matrix organization // cell-cell adhesion mediated by integrin // heart trabecula formation // protein phosphorylation // regulation of mitotic cell cycle // negative regulation of apoptotic process // phosphorylation // protein autophosphorylation	GO:0005578 // GO:0016020 // GO:0005737	proteinaceous extracellular matrix // membrane // cytoplasm	GO:0005178 // GO:0005509 // GO:0000166 // GO:0005515 // GO:0004672 // GO:0004674 // GO:0005524 // GO:0016301 // GO:0016740	integrin binding // calcium ion binding // nucleotide binding // protein binding // protein kinase activity // protein serine/threonine kinase activity // ATP binding // kinase activity // transferase activity	---	---
12950181	5.74984	5.76808	5.61341	5.49207	5.36727	5.27819	5.77443	6.31919	6.26524	6.41873	ENSDART00000165973	npnt	ENSDART00000165973	ENSEMBL	nephronectin [gene_biotype:protein_coding transcript_biotype:protein_coding]	FALSE	GO:0003171 // GO:0003171 // GO:0010811 // GO:0030198 // GO:0033631 // GO:0060347 // GO:0006468 // GO:0007346 // GO:0043066 // GO:0016310 // GO:0046777	atrioventricular valve development // atrioventricular valve development // positive regulation of cell-substrate adhesion // extracellular matrix organization // cell-cell adhesion mediated by integrin // heart trabecula formation // protein phosphorylation // regulation of mitotic cell cycle // negative regulation of apoptotic process // phosphorylation // protein autophosphorylation	GO:0005578 // GO:0016020 // GO:0005737	proteinaceous extracellular matrix // membrane // cytoplasm	GO:0005178 // GO:0005509 // GO:0000166 // GO:0005515 // GO:0004672 // GO:0004674 // GO:0005524 // GO:0016301 // GO:0016740	integrin binding // calcium ion binding // nucleotide binding // protein binding // protein kinase activity // protein serine/threonine kinase activity // ATP binding // kinase activity // transferase activity	---	---
12950183	7.51136	7.46365	7.52968	7.34626	7.27377	7.50502	7.63317	8.10289	8.02908	7.94326	NM_001045851	aimp1	NM_001045851	RefSeq	Danio rerio aminoacyl tRNA synthetase complex-interacting multifunctional protein 1 (aimp1), mRNA.	FALSE	GO:0006431 // GO:0006431	methionyl-tRNA aminoacylation // methionyl-tRNA aminoacylation	GO:0005829 // GO:0017101 // GO:0005829 // GO:0017101	cytosol // aminoacyl-tRNA synthetase multienzyme complex // cytosol // aminoacyl-tRNA synthetase multienzyme complex	GO:0000049 // GO:0000049 // GO:0004825 // GO:0000049 // GO:0004825	tRNA binding // tRNA binding // methionine-tRNA ligase activity // tRNA binding // methionine-tRNA ligase activity	---	---
12950195	6.55963	6.32492	6.68597	6.88292	6.67145	6.51649	6.6119	6.39806	6.66064	6.43413	NM_001002310	pkd2	NM_001002310	RefSeq	Danio rerio polycystic kidney disease 2 (pkd2), mRNA.	FALSE	GO:0001822 // GO:0001946 // GO:0001947 // GO:0003143 // GO:0003146 // GO:0007368 // GO:0007368 // GO:0009953 // GO:0010882 // GO:0032965 // GO:0048793 // GO:0048793 // GO:0050982 // GO:0061371 // GO:0072019 // GO:0072114 // GO:0050982 // GO:0070588 // GO:0007507 // GO:0051284	kidney development // lymphangiogenesis // heart looping // embryonic heart tube morphogenesis // heart jogging // determination of left/right symmetry // determination of left/right symmetry // dorsal/ventral pattern formation // regulation of cardiac muscle contraction by calcium ion signaling // regulation of collagen biosynthetic process // pronephros development // pronephros development // …	GO:0005783 // GO:0005783 // GO:0005929 // GO:0016020 // GO:0016021 // GO:0016323 // GO:0016328	endoplasmic reticulum // endoplasmic reticulum // cilium // membrane // integral component of membrane // basolateral plasma membrane // lateral plasma membrane	GO:0005262 // GO:0005509 // GO:0005262	calcium channel activity // calcium ion binding // calcium channel activity	---	---
12950210	4.27761	4.24124	4.11153	3.96643	4.43214	4.1593	4.03492	4.1216	4.3361	4.16573	XM_683371	si:ch73-190m4.1	XM_683371	RefSeq	PREDICTED: Danio rerio si:ch73-190m4.1 (si:ch73-190m4.1), mRNA.	FALSE	GO:0016567	protein ubiquitination	GO:0005737 // GO:0005737	cytoplasm // cytoplasm	GO:0004842 // GO:0004842 // GO:0016874 // GO:0061630 // GO:0061630	ubiquitin-protein transferase activity // ubiquitin-protein transferase activity // ligase activity // ubiquitin protein ligase activity // ubiquitin protein ligase activity	---	---
12950233	6.68766	6.55518	6.45736	6.64955	6.731	6.51706	6.67667	6.50908	6.3439	6.37124	NM_001145624	herc3	NM_001145624	RefSeq	Danio rerio HECT and RLD domain containing E3 ubiquitin protein ligase 3 (herc3), mRNA.	FALSE	GO:0016567	protein ubiquitination	GO:0005737 // GO:0005737	cytoplasm // cytoplasm	GO:0004842 // GO:0004842 // GO:0016874 // GO:0061630 // GO:0061630	ubiquitin-protein transferase activity // ubiquitin-protein transferase activity // ligase activity // ubiquitin protein ligase activity // ubiquitin protein ligase activity	---	---
12950255	7.58712	7.65727	7.53265	7.10345	7.43837	7.83784	7.57861	7.99584	8.47048	7.91536	NM_131215	otx1a	NM_131215	RefSeq	Danio rerio orthodenticle homeobox 1a (otx1a), mRNA.	FALSE	GO:0003406 // GO:0006355 // GO:0007275 // GO:0021549 // GO:0030901 // GO:0030902 // GO:0030917	retinal pigment epithelium development // regulation of transcription, DNA-templated // multicellular organismal development // cerebellum development // midbrain development // hindbrain development // midbrain-hindbrain boundary development	GO:0005634	nucleus	GO:0003677 // GO:0003700 // GO:0043565	DNA binding // transcription factor activity, sequence-specific DNA binding // sequence-specific DNA binding	---	---
12950260	9.4408	9.29761	9.1065	9.21012	9.11606	9.33013	9.38576	9.48416	9.34486	9.19983	NM_001309523	mdh1aa	NM_001309523	RefSeq	Danio rerio malate dehydrogenase 1Aa, NAD (soluble) (mdh1aa), transcript variant 1, mRNA.	FALSE	GO:0005975 // GO:0006099 // GO:0006108 // GO:0019752 // GO:0055114	carbohydrate metabolic process // tricarboxylic acid cycle // malate metabolic process // carboxylic acid metabolic process // oxidation-reduction process	---	---	GO:0003824 // GO:0016491 // GO:0016615 // GO:0016616 // GO:0030060 // GO:0030060	catalytic activity // oxidoreductase activity // malate dehydrogenase activity // oxidoreductase activity, acting on the CH-OH group of donors, NAD or NADP as acceptor // L-malate dehydrogenase activity // L-malate dehydrogenase activity	---	---
12950274	8.97705	9.38653	9.4286	9.29975	9.1133	9.30155	9.40902	9.08788	8.3303	9.04563	NM_001145557	ugp2a	NM_001145557	RefSeq	Danio rerio UDP-glucose pyrophosphorylase 2a (ugp2a), mRNA.	FALSE	GO:0006011 // GO:0006011 // GO:0008152 // GO:0006011	UDP-glucose metabolic process // UDP-glucose metabolic process // metabolic process // UDP-glucose metabolic process	GO:0005829 // GO:0005829	cytosol // cytosol	GO:0003983 // GO:0003983 // GO:0070569 // GO:0003983	UTP:glucose-1-phosphate uridylyltransferase activity // UTP:glucose-1-phosphate uridylyltransferase activity // uridylyltransferase activity // UTP:glucose-1-phosphate uridylyltransferase activity	---	---
12950289	8.78671	8.38634	8.75991	8.6296	8.59657	8.56455	8.8115	8.48447	8.41744	8.51019	NM_001002438	dpy30	NM_001002438	RefSeq	Danio rerio dpy-30 histone methyltransferase complex regulatory subunit (dpy30), transcript variant 1, mRNA.	FALSE	GO:0006348 // GO:0051568 // GO:0006348 // GO:0051568	chromatin silencing at telomere // histone H3-K4 methylation // chromatin silencing at telomere // histone H3-K4 methylation	GO:0048188 // GO:0048188	Set1C/COMPASS complex // Set1C/COMPASS complex	GO:0042800 // GO:0042800	histone methyltransferase activity (H3-K4 specific) // histone methyltransferase activity (H3-K4 specific)	---	---
12950298	4.42036	4.65406	4.4644	4.56912	4.46121	4.65561	4.4644	4.28638	4.79515	4.53933	NM_001017703	srd5a2a	NM_001017703	RefSeq	Danio rerio steroid-5-alpha-reductase, alpha polypeptide 2a (srd5a2a), mRNA.	FALSE	GO:0006629 // GO:0008202 // GO:0055114	lipid metabolic process // steroid metabolic process // oxidation-reduction process	GO:0005737 // GO:0016020 // GO:0016021	cytoplasm // membrane // integral component of membrane	GO:0003865 // GO:0016627	3-oxo-5-alpha-steroid 4-dehydrogenase activity // oxidoreductase activity, acting on the CH-CH group of donors	---	---
12950312	6.56472	6.21112	6.34394	6.53245	6.60375	6.56569	6.6076	6.36668	6.43028	6.34199	NM_001145581	btbd3a	NM_001145581	RefSeq	Danio rerio BTB (POZ) domain containing 3a (btbd3a), mRNA.	FALSE	---	---	---	---	---	---	---	---
12950331	7.19556	7.34192	7.22186	7.1466	7.20562	7.16163	7.4581	7.6383	7.061	7.67354	NM_001082894	ndufaf5	NM_001082894	RefSeq	Danio rerio NADH dehydrogenase (ubiquinone) complex I, assembly factor 5 (ndufaf5), mRNA.	FALSE	GO:0008152 // GO:0032259	metabolic process // methylation	GO:0005739 // GO:0005743 // GO:0016020	mitochondrion // mitochondrial inner membrane // membrane	GO:0000179 // GO:0003880 // GO:0004809 // GO:0008168 // GO:0008169 // GO:0008170 // GO:0008171 // GO:0008172 // GO:0008173 // GO:0008174 // GO:0008175 // GO:0008276 // GO:0008425 // GO:0008649 // GO:0008650 // GO:0008988 // GO:0009008 // GO:0009019 // GO:0009383 // GO:0016205 // GO:0016273 // GO:0016274 // GO:0016278 // GO:0016279 // GO:0016300 // GO:0016423 // GO:0016426 // GO:0016427 // GO:0016…	rRNA (adenine-N6,N6-)-dimethyltransferase activity // protein C-terminal carboxyl O-methyltransferase activity // tRNA (guanine-N2-)-methyltransferase activity // methyltransferase activity // C-methyltransferase activity // N-methyltransferase activity // O-methyltransferase activity // S-methyltransferase activity // RNA methyltransferase activity // mRNA methyltransferase activity // tRNA meth…	---	---
12950345	6.55206	6.10946	6.53107	6.74169	6.73968	6.4356	6.21545	5.76854	5.86439	6.11425	XM_001337092	mast1a	XM_001337092	RefSeq	PREDICTED: Danio rerio microtubule associated serine/threonine kinase 1a (mast1a), transcript variant X2, mRNA.	FALSE	GO:0006468 // GO:0007010 // GO:0007010 // GO:0016310 // GO:0018105 // GO:0035556 // GO:0035556 // GO:0007010 // GO:0018105 // GO:0035556	protein phosphorylation // cytoskeleton organization // cytoskeleton organization // phosphorylation // peptidyl-serine phosphorylation // intracellular signal transduction // intracellular signal transduction // cytoskeleton organization // peptidyl-serine phosphorylation // intracellular signal transduction	GO:0005622 // GO:0005622	intracellular // intracellular	GO:0000166 // GO:0000287 // GO:0004672 // GO:0004674 // GO:0004674 // GO:0005524 // GO:0016301 // GO:0016740 // GO:0004674	nucleotide binding // magnesium ion binding // protein kinase activity // protein serine/threonine kinase activity // protein serine/threonine kinase activity // ATP binding // kinase activity // transferase activity // protein serine/threonine kinase activity	---	---
12950371	8.26791	8.01652	8.17966	8.37944	8.42268	8.18598	7.95769	7.66435	7.48493	7.69445	XM_009294436	atg4d	XM_009294436	RefSeq	PREDICTED: Danio rerio autophagy related 4D, cysteine peptidase (atg4d), transcript variant X1, mRNA.	FALSE	GO:0006508 // GO:0006810 // GO:0006914 // GO:0015031 // GO:0021702 // GO:0098749	proteolysis // transport // autophagy // protein transport // cerebellar Purkinje cell differentiation // cerebellar neuron development	GO:0005737	cytoplasm	GO:0008233 // GO:0008234 // GO:0016787	peptidase activity // cysteine-type peptidase activity // hydrolase activity	---	---
12950382	9.72255	9.67075	9.64544	9.65168	9.76057	9.54532	9.71685	9.50799	9.59912	9.60019	NM_213499	actr2a	NM_213499	RefSeq	Danio rerio ARP2 actin-related protein 2a homolog (yeast) (actr2a), mRNA.	FALSE	GO:0007015 // GO:0034314	actin filament organization // Arp2/3 complex-mediated actin nucleation	GO:0005737 // GO:0005856 // GO:0005885 // GO:0042995	cytoplasm // cytoskeleton // Arp2/3 protein complex // cell projection	GO:0000166 // GO:0003779 // GO:0005524	nucleotide binding // actin binding // ATP binding	---	---
12950392	7.94355	7.94006	7.79686	7.88944	7.81354	7.76706	7.97953	7.92678	7.95506	7.9298	NM_131897	meis1a	NM_131897	RefSeq	Danio rerio Meis homeobox 1 a (meis1a), mRNA.	FALSE	GO:0006355 // GO:0007420	regulation of transcription, DNA-templated // brain development	GO:0005634	nucleus	GO:0003677	DNA binding	---	---
12950407	6.29224	6.57746	6.34548	5.81377	6.10329	6.20196	6.79512	6.30962	6.92429	6.44181	NM_001111157	etaa1	NM_001111157	RefSeq	Danio rerio Ewing tumor-associated antigen 1 (etaa1), mRNA.	FALSE	---	---	---	---	---	---	---	---
12950423	8.16808	8.02638	7.72491	7.85621	8.01435	7.70892	8.10698	8.09631	6.99123	8.37619	---	---	ENSDART00000152767	ENSEMBL	aprataxin and PNKP like factor [gene_biotype:protein_coding transcript_biotype:protein_coding]	FALSE	GO:0008150	biological_process	GO:0005575	cellular_component	GO:0003674	molecular_function	---	---
12950426	8.27008	8.53867	8.32495	8.08848	8.46479	8.43293	8.2617	8.34885	8.40559	8.49667	---	---	ENSDART00000152537	ENSEMBL	aprataxin and PNKP like factor [gene_biotype:protein_coding transcript_biotype:protein_coding]	FALSE	---	---	---	---	---	---	---	---
12950428	5.89672	5.93515	5.81835	5.66936	5.79458	5.8635	6.2968	6.06525	6.03615	6.15035	---	---	ENSDART00000152537	ENSEMBL	aprataxin and PNKP like factor [gene_biotype:protein_coding transcript_biotype:protein_coding]	FALSE	---	---	---	---	---	---	---	---
12950435	8.408	8.57	8.68368	8.49142	8.59254	8.21111	8.26257	8.07222	8.17535	7.98175	NM_001002468	prdx2	NM_001002468	RefSeq	Danio rerio peroxiredoxin 2 (prdx2), mRNA.	FALSE	GO:0055114	oxidation-reduction process	---	---	GO:0016209 // GO:0016491 // GO:0051920	antioxidant activity // oxidoreductase activity // peroxiredoxin activity	---	---
12950444	4.7243	4.62283	4.95532	4.90329	5.12861	4.90585	4.49475	4.37964	4.42657	4.64691	XR_222644	LOC101883934	XR_222644	RefSeq	PREDICTED: Danio rerio uncharacterized LOC101883934 (LOC101883934), transcript variant X1, ncRNA.	FALSE	---	---	---	---	---	---	---	---
12950449	3.83507	3.9953	3.90496	3.66092	3.84786	4.0284	3.77932	3.66257	3.37193	3.67176	NM_212969	dand5	NM_212969	RefSeq	Danio rerio DAN domain family, member 5 (dand5), mRNA.	FALSE	GO:0001706 // GO:0001707 // GO:0001947 // GO:0003140 // GO:0003140 // GO:0003146 // GO:0007368 // GO:0010084 // GO:0032926 // GO:0032926 // GO:0035050 // GO:0035462 // GO:0061372 // GO:1900145	endoderm formation // mesoderm formation // heart looping // determination of left/right asymmetry in lateral mesoderm // determination of left/right asymmetry in lateral mesoderm // heart jogging // determination of left/right symmetry // specification of organ axis polarity // negative regulation of activin receptor signaling pathway // negative regulation of activin receptor signaling pathway …	---	---	GO:0005515	protein binding	---	---
12950452	7.65624	7.76631	8.04189	8.45086	8.3583	7.77431	7.06127	6.73553	6.26019	6.84647	XM_009294479	nfixa	XM_009294479	RefSeq	PREDICTED: Danio rerio nuclear factor I/Xa (nfixa), transcript variant X2, mRNA.	FALSE	GO:0000122 // GO:0006260 // GO:0006351 // GO:0006355 // GO:0007519 // GO:0045944 // GO:0048741	negative regulation of transcription from RNA polymerase II promoter // DNA replication // transcription, DNA-templated // regulation of transcription, DNA-templated // skeletal muscle tissue development // positive regulation of transcription from RNA polymerase II promoter // skeletal muscle fiber development	GO:0005622 // GO:0005634 // GO:0005634	intracellular // nucleus // nucleus	GO:0000981 // GO:0003677 // GO:0003700	RNA polymerase II transcription factor activity, sequence-specific DNA binding // DNA binding // transcription factor activity, sequence-specific DNA binding	---	---
12950467	7.02063	7.03703	7.01899	6.97258	7.09897	6.88419	6.88628	6.70419	6.74752	6.84169	NM_201021	rnf11a	NM_201021	RefSeq	Danio rerio ring finger protein 11a (rnf11a), mRNA.	FALSE	---	---	---	---	GO:0008270 // GO:0046872	zinc ion binding // metal ion binding	---	---
12950475	9.35033	9.37188	9.34047	9.35083	9.38964	9.24426	9.29795	9.36601	9.52834	9.33416	NM_001002298	asna1	NM_001002298	RefSeq	Danio rerio arsA arsenite transporter, ATP-binding, homolog 1 (bacterial) (asna1), mRNA.	FALSE	GO:0006810 // GO:0045048 // GO:0008152	transport // protein insertion into ER membrane // metabolic process	GO:0005737 // GO:0005783	cytoplasm // endoplasmic reticulum	GO:0000166 // GO:0005524 // GO:0016787 // GO:0016887 // GO:0046872	nucleotide binding // ATP binding // hydrolase activity // ATPase activity // metal ion binding	---	---
12950486	4.90346	5.10423	4.98751	4.81838	5.12854	4.90891	4.9909	4.82815	4.95446	4.82735	XM_690505	best2	XM_690505	RefSeq	PREDICTED: Danio rerio bestrophin 2 (best2), mRNA.	FALSE	GO:1902476	chloride transmembrane transport	GO:0005887 // GO:0016020 // GO:0016021 // GO:0034707	integral component of plasma membrane // membrane // integral component of membrane // chloride channel complex	GO:0005254	chloride channel activity	---	---
12950499	8.13331	8.48523	7.53979	7.79944	7.25351	6.65488	7.76061	8.17775	7.57795	7.49384	---	---	GENSCAN00000025337	ENSEMBL	cdna:genscan chromosome:GRCz10:1:51673754:51732519:1 transcript_biotype:protein_coding	FALSE	---	---	---	---	---	---	---	---
12950511	7.25151	7.68395	6.77781	7.14017	6.74576	6.04885	7.03693	7.30928	6.39174	6.71981	XM_009294584	LOC103909295	XM_009294584	RefSeq	PREDICTED: Danio rerio cell wall protein DAN4-like (LOC103909295), partial mRNA.	FALSE	---	---	---	---	---	---	---	---
12950516	10.8386	10.8778	10.4912	10.6535	10.4997	9.76448	10.1898	11.0398	10.4144	10.5023	XM_009294603	si:ch211-217k17.9	XM_009294603	RefSeq	PREDICTED: Danio rerio si:ch211-217k17.9 (si:ch211-217k17.9), mRNA.	FALSE	---	---	---	---	---	---	---	---
12950520	9.16025	8.95412	8.73381	8.68575	8.41564	7.83547	8.33737	9.57119	9.14078	8.73217	XM_009294603	si:ch211-217k17.9	XM_009294603	RefSeq	PREDICTED: Danio rerio si:ch211-217k17.9 (si:ch211-217k17.9), mRNA.	FALSE	---	---	---	---	---	---	---	---
12950535	6.66312	6.45438	6.54225	6.60095	6.60357	6.21943	6.175	6.20356	6.10012	5.94582	NM_001017547	glb1	NM_001017547	RefSeq	Danio rerio galactosidase, beta 1 (glb1), mRNA.	FALSE	GO:0005975 // GO:0008152	carbohydrate metabolic process // metabolic process	---	---	GO:0004553 // GO:0004565 // GO:0004565 // GO:0016787 // GO:0016798	hydrolase activity, hydrolyzing O-glycosyl compounds // beta-galactosidase activity // beta-galactosidase activity // hydrolase activity // hydrolase activity, acting on glycosyl bonds	---	---
12950556	9.23507	9.07756	9.15878	9.43085	9.24806	9.19597	9.26872	9.18351	9.31457	9.24607	NM_001003751	cldnd1b	NM_001003751	RefSeq	Danio rerio claudin domain containing 1b (cldnd1b), mRNA.	FALSE	GO:0008150	biological_process	GO:0016020 // GO:0016021	membrane // integral component of membrane	GO:0003674	molecular_function	---	---
12950565	3.11751	3.32272	2.86587	2.91399	3.16984	2.81326	2.96526	2.83282	2.94792	2.94792	---	---	ENSDART00000137100	ENSEMBL	si:ch211-217k17.3 [gene_biotype:antisense transcript_biotype:antisense]	FALSE	---	---	---	---	---	---	---	---
12950574	4.17865	4.37049	4.29077	3.99909	4.11583	4.13067	3.87046	4.08537	4.26464	4.1896	NM_001256635	tacr3l	NM_001256635	RefSeq	Danio rerio tachykinin receptor 3-like (tacr3l), mRNA.	FALSE	GO:0007165 // GO:0007186 // GO:0007217 // GO:0007217	signal transduction // G-protein coupled receptor signaling pathway // tachykinin receptor signaling pathway // tachykinin receptor signaling pathway	GO:0005886 // GO:0016020 // GO:0016021	plasma membrane // membrane // integral component of membrane	GO:0004871 // GO:0004930 // GO:0004995 // GO:0004995	signal transducer activity // G-protein coupled receptor activity // tachykinin receptor activity // tachykinin receptor activity	---	---
12950581	7.99062	7.31836	7.78418	8.10232	8.00654	7.88451	7.32269	6.98996	7.36992	7.22865	NM_001309465	abca1a	NM_001309465	RefSeq	Danio rerio ATP-binding cassette, sub-family A (ABC1), member 1A (abca1a), mRNA.	FALSE	GO:0002040 // GO:0006810 // GO:0006911 // GO:0010874 // GO:0033344 // GO:0033344 // GO:0033700 // GO:0043691 // GO:0055085 // GO:0008152 // GO:0033344 // GO:0033700 // GO:0055085	sprouting angiogenesis // transport // phagocytosis, engulfment // regulation of cholesterol efflux // cholesterol efflux // cholesterol efflux // phospholipid efflux // reverse cholesterol transport // transmembrane transport // metabolic process // cholesterol efflux // phospholipid efflux // transmembrane transport	GO:0005887 // GO:0005887 // GO:0016020 // GO:0016021 // GO:0043231 // GO:0005887 // GO:0043231	integral component of plasma membrane // integral component of plasma membrane // membrane // integral component of membrane // intracellular membrane-bounded organelle // integral component of plasma membrane // intracellular membrane-bounded organelle	GO:0000166 // GO:0005215 // GO:0005524 // GO:0005548 // GO:0016887 // GO:0017127 // GO:0034186 // GO:0042626 // GO:0005548 // GO:0017127 // GO:0042626	nucleotide binding // transporter activity // ATP binding // phospholipid transporter activity // ATPase activity // cholesterol transporter activity // apolipoprotein A-I binding // ATPase activity, coupled to transmembrane movement of substances // phospholipid transporter activity // cholesterol transporter activity // ATPase activity, coupled to transmembrane movement of substances	---	---
12950617	7.57169	7.91302	7.67034	7.64735	7.81099	7.45846	7.71866	7.51446	7.35691	7.68678	XM_002660581	slc44a1a	XM_002660581	RefSeq	PREDICTED: Danio rerio solute carrier family 44 (choline transporter), member 1a (slc44a1a), mRNA.	FALSE	---	---	GO:0016020 // GO:0016021	membrane // integral component of membrane	---	---	---	---
12950633	4.51475	4.77028	4.38747	4.23479	4.68811	4.43913	4.72316	4.46517	4.77893	4.48773	---	---	GENSCAN00000001170	ENSEMBL	cdna:genscan chromosome:GRCz10:1:51928882:52020730:1 transcript_biotype:protein_coding	FALSE	---	---	---	---	---	---	---	---
12950640	8.29779	8.32751	8.28292	8.28609	8.35888	8.19471	8.42316	8.50173	8.77149	8.45825	NM_001145585	osbp	NM_001145585	RefSeq	Danio rerio oxysterol binding protein (osbp), mRNA.	FALSE	GO:0006810 // GO:0006869	transport // lipid transport	---	---	---	---	---	---
12950658	3.60488	3.74675	3.46797	3.40924	3.65696	3.44893	3.14558	3.50398	3.57834	3.20145	XM_003197730	LOC558721	XM_003197730	RefSeq	PREDICTED: Danio rerio uncharacterized LOC558721 (LOC558721), transcript variant X6, mRNA.	FALSE	---	---	---	---	---	---	---	---
12950662	3.65137	3.71199	3.76221	3.64762	3.51116	3.55939	3.56487	3.58091	3.68277	3.86789	XM_005160142	LOC558721	XM_005160142	RefSeq	PREDICTED: Danio rerio uncharacterized LOC558721 (LOC558721), transcript variant X5, mRNA.	FALSE	---	---	---	---	---	---	---	---
12950666	3.80251	3.9194	3.87202	3.91807	3.78523	3.94213	3.73904	3.63852	3.7847	3.88283	XM_003197732	LOC100535525	XM_003197732	RefSeq	PREDICTED: Danio rerio uncharacterized LOC100535525 (LOC100535525), partial mRNA.	FALSE	---	---	---	---	---	---	---	---
12950668	5.87898	5.70897	5.01686	4.88099	5.12875	5.60922	6.08514	5.80237	5.24938	6.23793	XM_001336813	wu:fc75a09	XM_001336813	RefSeq	PREDICTED: Danio rerio wu:fc75a09 (wu:fc75a09), mRNA.	FALSE	---	---	---	---	---	---	---	---
12950678	9.80846	9.86065	9.9175	9.62857	9.69999	9.98432	10.0688	9.8117	9.76395	9.94256	NM_001081629	smarca5	NM_001081629	RefSeq	Danio rerio SWI/SNF related, matrix associated, actin dependent regulator of chromatin, subfamily a, member 5 (smarca5), mRNA.	FALSE	GO:0006338 // GO:0043044 // GO:0060041 // GO:0008152	chromatin remodeling // ATP-dependent chromatin remodeling // retina development in camera-type eye // metabolic process	GO:0005634 // GO:0016589	nucleus // NURF complex	GO:0003676 // GO:0003677 // GO:0005524 // GO:0016818 // GO:0031491 // GO:0016887	nucleic acid binding // DNA binding // ATP binding // hydrolase activity, acting on acid anhydrides, in phosphorus-containing anhydrides // nucleosome binding // ATPase activity	---	---
12950701	6.81926	7.06504	6.94068	6.91624	7.08259	6.59241	6.92832	6.81382	6.6211	6.66423	XM_005160150	inpp4b	XM_005160150	RefSeq	PREDICTED: Danio rerio inositol polyphosphate-4-phosphatase, type II (inpp4b), transcript variant X2, mRNA.	FALSE	---	---	---	---	---	---	---	---
12950728	2.67935	2.89976	3.10553	2.94571	2.86865	2.6802	2.94613	4.0338	2.87661	3.83064	---	---	NONDRET001051	NONCODE	Non-coding transcript identified by NONCODE: Antisense	FALSE	---	---	---	---	---	---	---	---
12950730	7.20908	7.19974	7.13392	6.87673	7.34419	7.23353	7.22442	7.19449	7.25125	7.23007	NM_001145572	rnf150	NM_001145572	RefSeq	Danio rerio ring finger protein 150 (rnf150), mRNA.	FALSE	---	---	GO:0016020 // GO:0016021	membrane // integral component of membrane	GO:0008270 // GO:0046872	zinc ion binding // metal ion binding	---	---
12950741	7.01074	7.08982	6.91688	6.9645	6.98362	7.00179	7.00408	6.69197	6.7478	6.92411	XM_686942	tbc1d9	XM_686942	RefSeq	PREDICTED: Danio rerio TBC1 domain family, member 9 (with GRAM domain) (tbc1d9), mRNA.	FALSE	---	---	---	---	GO:0005509	calcium ion binding	---	---
12950765	5.33391	5.65813	5.64145	5.76031	5.76285	5.32659	5.41963	5.44441	5.57441	5.37668	---	---	ENSDART00000150826	ENSEMBL	si:ch211-199c19.4 [gene_biotype:processed_transcript transcript_biotype:processed_transcript]	FALSE	---	---	---	---	---	---	---	---
12950769	7.11924	7.35833	7.39104	7.70252	7.82592	7.23303	7.59973	9.12076	8.69158	8.5188	NM_199523	ucp1	NM_199523	RefSeq	Danio rerio uncoupling protein 1 (ucp1), mRNA.	FALSE	GO:0006810 // GO:0006839 // GO:0071391	transport // mitochondrial transport // cellular response to estrogen stimulus	GO:0016020 // GO:0016021 // GO:0031966	membrane // integral component of membrane // mitochondrial membrane	---	---	---	---
12950782	3.52643	3.54467	4.16953	3.6166	3.54451	3.84037	3.6842	3.66442	3.84037	3.67504	XM_009294690	LOC100331773	XM_009294690	RefSeq	PREDICTED: Danio rerio uncharacterized LOC100331773 (LOC100331773), mRNA.	FALSE	---	---	---	---	---	---	---	---
12950796	3.52554	3.82251	3.61287	3.60712	3.75247	3.78183	3.82777	3.60862	3.73642	3.74005	XM_002660562	LOC103908636	XM_002660562	RefSeq	PREDICTED: Danio rerio protocadherin Fat 3-like (LOC103908636), mRNA.	FALSE	---	---	---	---	---	---	---	---
12950810	6.71874	6.74748	6.7772	7.05011	6.85238	7.04197	7.07804	7.31223	7.67431	7.26163	NM_001111189	pus10	NM_001111189	RefSeq	Danio rerio pseudouridylate synthase 10 (pus10), mRNA.	FALSE	GO:0001522 // GO:0009451	pseudouridine synthesis // RNA modification	---	---	GO:0003723 // GO:0009982	RNA binding // pseudouridine synthase activity	---	---
12950827	5.32939	5.8437	5.28538	5.4436	5.70884	5.65803	5.24131	5.39482	5.86997	5.50195	XM_003197735	LOC100536671	XM_003197735	RefSeq	PREDICTED: Danio rerio vegetative cell wall protein gp1-like (LOC100536671), mRNA.	FALSE	---	---	---	---	---	---	---	---
12950832	6.66041	6.44053	6.38253	6.55735	6.28072	5.81193	6.44123	6.54458	6.35839	6.52602	NM_001135979	crfb17	NM_001135979	RefSeq	Danio rerio cytokine receptor family member B17 (crfb17), mRNA.	FALSE	GO:0019221 // GO:0030097 // GO:0098508 // GO:0019221	cytokine-mediated signaling pathway // hemopoiesis // endothelial to hematopoietic transition // cytokine-mediated signaling pathway	GO:0005886 // GO:0016020 // GO:0016021 // GO:0016021 // GO:0005886 // GO:0016021	plasma membrane // membrane // integral component of membrane // integral component of membrane // plasma membrane // integral component of membrane	GO:0004896 // GO:0004896	cytokine receptor activity // cytokine receptor activity	---	---
12950840	7.87835	7.82427	7.68075	7.44529	7.62331	7.85068	8.04453	8.12005	8.01731	8.19289	NM_213531	nup133	NM_213531	RefSeq	Danio rerio nucleoporin 133 (nup133), mRNA.	FALSE	GO:0000973 // GO:0006355 // GO:0006405 // GO:0006606	posttranscriptional tethering of RNA polymerase II gene DNA at nuclear periphery // regulation of transcription, DNA-templated // RNA export from nucleus // protein import into nucleus	GO:0031080	nuclear pore outer ring	GO:0005487 // GO:0017056	nucleocytoplasmic transporter activity // structural constituent of nuclear pore	---	---
12950864	10.8178	10.9723	10.5502	10.4015	10.2781	10.8451	11.1118	10.8594	10.7845	10.871	NM_001017750	acta1a	NM_001017750	RefSeq	Danio rerio actin, alpha 1a, skeletal muscle (acta1a), mRNA.	FALSE	GO:0010628 // GO:0090131	positive regulation of gene expression // mesenchyme migration	GO:0005737 // GO:0030027 // GO:0030175 // GO:0044297	cytoplasm // lamellipodium // filopodium // cell body	GO:0000166 // GO:0005524	nucleotide binding // ATP binding	---	---
12950873	6.37055	6.41553	6.18301	6.70237	6.50068	6.2818	5.90103	5.77896	5.77778	5.99308	XM_005160158	ccsapa	XM_005160158	RefSeq	PREDICTED: Danio rerio centriole, cilia and spindle-associated protein-like (LOC101883094), transcript variant X1, mRNA.	FALSE	---	---	GO:0005856	cytoskeleton	---	---	---	---
12950881	9.71056	9.34815	9.39512	8.89163	9.18685	9.64625	9.66622	9.8505	9.8143	10.0054	NM_130954	dla	NM_130954	RefSeq	Danio rerio deltaA (dla), mRNA.	FALSE	GO:0001525 // GO:0007154 // GO:0007219 // GO:0007275 // GO:0007399 // GO:0008593 // GO:0008593 // GO:0009880 // GO:0014032 // GO:0021514 // GO:0021514 // GO:0021536 // GO:0021536 // GO:0022008 // GO:0030154 // GO:0030901 // GO:0033504 // GO:0055016 // GO:0060034 // GO:0060113	angiogenesis // cell communication // Notch signaling pathway // multicellular organismal development // nervous system development // regulation of Notch signaling pathway // regulation of Notch signaling pathway // embryonic pattern specification // neural crest cell development // ventral spinal cord interneuron differentiation // ventral spinal cord interneuron differentiation // diencephalon…	GO:0005886 // GO:0005938 // GO:0016020 // GO:0016021	plasma membrane // cell cortex // membrane // integral component of membrane	GO:0005509 // GO:0005515	calcium ion binding // protein binding	---	---
12950896	5.80061	5.92416	5.76967	5.90259	6.05999	5.87895	5.88335	5.86791	5.96061	5.92412	XM_005160161	triobpa	XM_005160161	RefSeq	PREDICTED: Danio rerio TRIO and F-actin binding protein a (triobpa), transcript variant X2, mRNA.	FALSE	GO:0032956	regulation of actin cytoskeleton organization	---	---	GO:0051015	actin filament binding	---	---
12950910	7.40637	7.42856	7.38059	7.35657	7.30445	7.3522	7.39058	7.30085	7.465	7.34223	XM_677708	dcaf15	XM_677708	RefSeq	PREDICTED: Danio rerio DDB1 and CUL4 associated factor 15 (dcaf15), mRNA.	FALSE	---	---	---	---	---	---	---	---
12950927	6.76274	6.54682	6.59222	6.7056	6.67477	6.62223	6.48543	7.17286	6.86671	6.91413	XM_001346607	nthl1	XM_001346607	RefSeq	PREDICTED: Danio rerio nth endonuclease III-like 1 (E. coli) (nthl1), transcript variant X1, mRNA.	FALSE	GO:0006281 // GO:0006284 // GO:0006285 // GO:0006974 // GO:0008152	DNA repair // base-excision repair // base-excision repair, AP site formation // cellular response to DNA damage stimulus // metabolic process	GO:0005634 // GO:0005739	nucleus // mitochondrion	GO:0000703 // GO:0003677 // GO:0003824 // GO:0003906 // GO:0016787 // GO:0016798 // GO:0016829 // GO:0019104 // GO:0046872 // GO:0051536 // GO:0051539	oxidized pyrimidine nucleobase lesion DNA N-glycosylase activity // DNA binding // catalytic activity // DNA-(apurinic or apyrimidinic site) lyase activity // hydrolase activity // hydrolase activity, acting on glycosyl bonds // lyase activity // DNA N-glycosylase activity // metal ion binding // iron-sulfur cluster binding // 4 iron, 4 sulfur cluster binding	---	---
12950935	4.74404	5.08144	5.2485	4.92399	4.98115	5.13401	5.3488	4.81313	4.9682	4.8352	XM_009298717	slc9a3r2	XM_009298717	RefSeq	PREDICTED: Danio rerio solute carrier family 9, subfamily A (NHE3, cation proton antiporter 3), member 3 regulator 2 (slc9a3r2), mRNA.	FALSE	---	---	---	---	---	---	---	---
12950948	3.47069	3.64053	3.66287	3.71048	3.79983	3.63578	3.65204	3.96437	3.74765	3.59318	XM_009298717	slc9a3r2	XM_009298717	RefSeq	PREDICTED: Danio rerio solute carrier family 9, subfamily A (NHE3, cation proton antiporter 3), member 3 regulator 2 (slc9a3r2), mRNA.	FALSE	---	---	---	---	---	---	---	---
12950952	7.59202	7.61296	7.3074	7.40077	7.35452	7.51026	7.7526	7.49794	7.38148	7.55833	XM_009294973	tsc2	XM_009294973	RefSeq	PREDICTED: Danio rerio tuberous sclerosis 2 (tsc2), partial mRNA.	FALSE	GO:0030178 // GO:0032007 // GO:0032007 // GO:0043547 // GO:0046627 // GO:0051056 // GO:0051726 // GO:0051898 // GO:0060575	negative regulation of Wnt signaling pathway // negative regulation of TOR signaling // negative regulation of TOR signaling // positive regulation of GTPase activity // negative regulation of insulin receptor signaling pathway // regulation of small GTPase mediated signal transduction // regulation of cell cycle // negative regulation of protein kinase B signaling // intestinal epithelial cell d…	GO:0005737 // GO:0016020 // GO:0016021 // GO:0033596 // GO:0033596	cytoplasm // membrane // integral component of membrane // TSC1-TSC2 complex // TSC1-TSC2 complex	GO:0005096 // GO:0005096	GTPase activator activity // GTPase activator activity	---	---
12950990	5.62564	6.04928	5.707	5.73942	5.606	5.91552	6.31349	6.05494	6.02531	5.98293	---	---	GENSCAN00000005263	ENSEMBL	cdna:genscan chromosome:GRCz10:1:53785214:53864207:1 transcript_biotype:protein_coding	FALSE	---	---	---	---	---	---	---	---
12950994	3.6255	4.37869	4.59853	4.61317	4.10128	4.41043	4.25194	3.63592	4.13342	4.31146	XM_009294905	si:ch211-202h22.10	XM_009294905	RefSeq	PREDICTED: Danio rerio si:ch211-202h22.10 (si:ch211-202h22.10), mRNA.	FALSE	---	---	---	---	GO:0003676 // GO:0046872	nucleic acid binding // metal ion binding	---	---
12950996	3.77481	3.73274	4.2407	3.89901	3.9369	3.96942	3.69117	3.88508	4.12813	3.63096	NM_001145570	si:ch211-202h22.9	NM_001145570	RefSeq	Danio rerio si:ch211-202h22.9 (si:ch211-202h22.9), mRNA.	FALSE	---	---	GO:0016020 // GO:0016021	membrane // integral component of membrane	---	---	---	---
12951002	6.18994	6.31923	5.92087	5.89988	6.13238	6.14912	6.28943	6.10785	6.15507	6.05278	NM_001291935	si:ch211-202h22.8	NM_001291935	RefSeq	Danio rerio si:ch211-202h22.8 (si:ch211-202h22.8), mRNA.	FALSE	---	---	GO:0016020 // GO:0016021	membrane // integral component of membrane	---	---	---	---
12951010	4.66387	4.86033	4.72174	5.04717	4.83856	4.78518	4.27801	4.82924	4.50483	4.82122	XM_003197743	si:ch211-202h22.7	XM_003197743	RefSeq	PREDICTED: Danio rerio si:ch211-202h22.7 (si:ch211-202h22.7), transcript variant X2, mRNA.	FALSE	---	---	GO:0016020 // GO:0016021	membrane // integral component of membrane	---	---	---	---
12951019	4.33063	4.16488	4.61315	4.50373	4.29843	4.41364	4.16137	4.32972	4.2724	3.99276	NM_001145704	gprc5bb	NM_001145704	RefSeq	Danio rerio G protein-coupled receptor, class C, group 5, member Bb (gprc5bb), mRNA.	FALSE	GO:0007186	G-protein coupled receptor signaling pathway	GO:0016020 // GO:0016021	membrane // integral component of membrane	GO:0004930	G-protein coupled receptor activity	---	---
12951024	7.3552	7.22738	7.37391	7.29339	7.50315	7.18229	7.19378	7.70311	7.56106	7.63781	XM_682043	knop1	XM_682043	RefSeq	PREDICTED: Danio rerio lysine-rich nucleolar protein 1 (knop1), mRNA.	FALSE	---	---	---	---	---	---	---	---
12951034	9.26869	8.96939	8.96605	9.03725	9.06895	9.21477	9.08042	9.61683	9.11469	9.45008	ENSDART00000130675	pi4k2a	ENSDART00000130675	ENSEMBL	phosphatidylinositol 4-kinase type 2 alpha [gene_biotype:protein_coding transcript_biotype:protein_coding]	FALSE	GO:0006661 // GO:0016310 // GO:0006955 // GO:0046854	phosphatidylinositol biosynthetic process // phosphorylation // immune response // phosphatidylinositol phosphorylation	GO:0005739 // GO:0005739 // GO:0005768 // GO:0005768 // GO:0005794 // GO:0005886 // GO:0005887 // GO:0016020 // GO:0016023 // GO:0030054 // GO:0030425 // GO:0031083 // GO:0031410 // GO:0031410 // GO:0035838 // GO:0042734 // GO:0042995 // GO:0043005 // GO:0043005 // GO:0043025 // GO:0044231 // GO:0045121 // GO:0045202 // GO:0005615 // GO:0030425 // GO:0031224 // GO:0042734 // GO:0045121	mitochondrion // mitochondrion // endosome // endosome // Golgi apparatus // plasma membrane // integral component of plasma membrane // membrane // cytoplasmic membrane-bounded vesicle // cell junction // dendrite // BLOC-1 complex // cytoplasmic vesicle // cytoplasmic vesicle // growing cell tip // presynaptic membrane // cell projection // neuron projection // neuron projection // neuronal cel…	GO:0000166 // GO:0004430 // GO:0004430 // GO:0005524 // GO:0005524 // GO:0016301 // GO:0016740 // GO:0016773 // GO:0035651 // GO:0005125 // GO:0005164	nucleotide binding // 1-phosphatidylinositol 4-kinase activity // 1-phosphatidylinositol 4-kinase activity // ATP binding // ATP binding // kinase activity // transferase activity // phosphotransferase activity, alcohol group as acceptor // AP-3 adaptor complex binding // cytokine activity // tumor necrosis factor receptor binding	---	---
12951045	3.96211	2.84289	3.1199	3.04153	3.04296	3.16826	3.59895	3.1686	2.76746	2.78498	XM_005160181	zgc:136791	XM_005160181	RefSeq	PREDICTED: Danio rerio zgc:136791 (zgc:136791), mRNA.	FALSE	GO:0008150	biological_process	GO:0005575	cellular_component	GO:0000166 // GO:0005524	nucleotide binding // ATP binding	---	---
12951055	2.8695	2.60763	2.97296	2.63257	2.3818	2.52875	2.44707	2.65054	2.21646	2.02236	XM_009294924	LOC559196	XM_009294924	RefSeq	PREDICTED: Danio rerio NACHT, LRR and PYD domains-containing protein 12-like (LOC559196), transcript variant X1, mRNA.	FALSE	---	---	---	---	---	---	---	---
12951064	3.95654	4.26621	3.95654	3.70383	4.1347	4.14021	3.56901	3.70655	4.07703	3.871	XM_685006	si:ch211-196h16.5	XM_685006	RefSeq	PREDICTED: Danio rerio si:ch211-196h16.5 (si:ch211-196h16.5), mRNA.	FALSE	---	---	---	---	GO:0000166 // GO:0005524	nucleotide binding // ATP binding	---	---
12951074	7.17673	7.29858	7.28989	7.24429	7.31975	7.08973	7.38035	7.06425	7.1091	7.09508	NM_001077291	zfyve27	NM_001077291	RefSeq	Danio rerio zinc finger, FYVE domain containing 27 (zfyve27), mRNA.	FALSE	---	---	GO:0016020 // GO:0016021	membrane // integral component of membrane	GO:0046872	metal ion binding	---	---
12951093	8.52401	8.08621	8.79322	9.03906	8.83006	8.64367	8.1726	7.64928	7.53022	7.92459	NM_001017566	golga7ba	NM_001017566	RefSeq	Danio rerio golgin A7 family, member Ba (golga7ba), mRNA.	FALSE	GO:0008150	biological_process	GO:0005575	cellular_component	GO:0003674	molecular_function	---	---
12951101	7.50877	7.49926	7.50607	7.30566	7.27684	7.27537	7.55501	7.44372	7.4057	7.4478	XM_685202	r3hcc1l	XM_685202	RefSeq	PREDICTED: Danio rerio R3H domain and coiled-coil containing 1-like (r3hcc1l), mRNA.	FALSE	---	---	GO:0035145 // GO:0035145	exon-exon junction complex // exon-exon junction complex	GO:0000166	nucleotide binding	---	---
12951109	5.38088	5.54078	5.57206	5.40198	5.42248	5.28302	5.5649	5.21305	5.52756	5.30348	XM_005160182	si:ch211-196h16.12	XM_005160182	RefSeq	PREDICTED: Danio rerio si:ch211-196h16.12 (si:ch211-196h16.12), transcript variant X2, mRNA.	FALSE	---	---	---	---	---	---	---	---
12951115	7.35813	7.17519	7.24932	7.42757	7.43501	7.31142	7.24906	7.33934	7.62765	7.28802	NM_001045300	lgalsla	NM_001045300	RefSeq	Danio rerio lectin, galactoside-binding-like a (lgalsla), mRNA.	FALSE	GO:0008150	biological_process	GO:0005575	cellular_component	GO:0030246	carbohydrate binding	---	---
12951121	7.5663	7.32161	7.22658	7.50446	7.47913	7.41187	7.40734	7.19616	7.38734	7.35646	NM_001145561	aftpha	NM_001145561	RefSeq	Danio rerio aftiphilin a (aftpha), mRNA.	FALSE	GO:0046907 // GO:0046907	intracellular transport // intracellular transport	GO:0005737 // GO:0005737	cytoplasm // cytoplasm	GO:0030276 // GO:0030276	clathrin binding // clathrin binding	---	---
12951141	7.11194	7.17488	7.27473	8.04406	7.95938	7.0404	7.02766	6.60664	6.63768	6.29834	NM_200586	mb	NM_200586	RefSeq	Danio rerio myoglobin (mb), mRNA.	FALSE	GO:0001570 // GO:0001666 // GO:0006810 // GO:0014823 // GO:0015671 // GO:0048565	vasculogenesis // response to hypoxia // transport // response to activity // oxygen transport // digestive tract development	GO:0005575	cellular_component	GO:0005344 // GO:0019825 // GO:0020037 // GO:0046872	oxygen transporter activity // oxygen binding // heme binding // metal ion binding	---	---
12951153	3.8547	3.77951	3.98574	3.60213	3.65489	3.98989	4.0373	3.98308	4.13474	3.73687	XR_659218	LOC101886925	XR_659218	RefSeq	PREDICTED: Danio rerio uncharacterized LOC101886925 (LOC101886925), ncRNA.	FALSE	---	---	---	---	---	---	---	---
12951158	3.86707	4.4229	4.17442	4.31066	4.09442	3.88086	3.75017	3.74613	4.12148	4.02081	XM_698187	si:ch211-286b5.2	XM_698187	RefSeq	PREDICTED: Danio rerio si:ch211-286b5.2 (si:ch211-286b5.2), transcript variant X1, mRNA.	FALSE	---	---	---	---	---	---	---	---
12951168	4.41854	4.80944	4.22179	4.28843	4.66742	4.34774	4.24667	4.49218	4.41312	4.49514	XM_001343111	si:ch211-286b5.6	XM_001343111	RefSeq	PREDICTED: Danio rerio B-cell receptor CD22-like (LOC100003646), transcript variant X1, mRNA.	FALSE	---	---	GO:0016020 // GO:0016021	membrane // integral component of membrane	---	---	---	---
12951174	2.42716	2.57727	2.92677	2.90685	2.94267	2.70976	2.6889	3.68639	2.6496	3.19531	NM_001114563	zgc:172106	NM_001114563	RefSeq	Danio rerio zgc:172106 (zgc:172106), mRNA.	FALSE	GO:0008150	biological_process	GO:0016020 // GO:0016021	membrane // integral component of membrane	GO:0003674	molecular_function	---	---
12951181	3.44279	3.64086	3.83521	3.4262	3.76333	4.16283	3.80073	3.69601	3.914	3.90913	XM_005163527	si:ch211-286b5.8	XM_005163527	RefSeq	PREDICTED: Danio rerio si:ch211-286b5.8 (si:ch211-286b5.8), mRNA.	FALSE	---	---	GO:0016020 // GO:0016021	membrane // integral component of membrane	---	---	---	---
12951189	2.59217	2.4183	2.4921	2.65584	2.34558	2.67217	2.37226	2.53773	2.42129	2.45962	---	---	GENSCAN00000031493	ENSEMBL	cdna:genscan chromosome:GRCz10:1:54653201:54740163:1 transcript_biotype:protein_coding	FALSE	---	---	---	---	---	---	---	---
12951191	3.11593	2.8233	2.89559	2.58075	3.09424	2.87108	2.85432	3.11597	3.00184	2.96483	XM_001343281	si:ch211-286b5.9	XM_001343281	RefSeq	PREDICTED: Danio rerio si:ch211-286b5.9 (si:ch211-286b5.9), mRNA.	FALSE	---	---	GO:0016020 // GO:0016021	membrane // integral component of membrane	---	---	---	---
12951199	3.22679	2.8836	3.09236	3.18997	3.15488	3.16889	2.92527	3.22282	3.11302	3.08781	---	---	ENSDART00000122508	ENSEMBL	ensembl:known chromosome:GRCz10:1:54744849:54746817:1 gene:ENSDARG00000087148 gene_biotype:protein_coding transcript_biotype:protein_coding	FALSE	---	---	GO:0016020 // GO:0016021	membrane // integral component of membrane	GO:0005515	protein binding	---	---
12951206	3.38036	3.98592	3.67492	3.95436	4.0423	3.85938	4.11291	3.85241	3.73172	3.86747	XM_001919888	LOC100150847	XM_001919888	RefSeq	PREDICTED: Danio rerio B-cell receptor CD22-like (LOC100150847), mRNA.	FALSE	---	---	---	---	---	---	---	---
12951214	2.71208	2.20887	2.41048	3.01456	3.0975	2.34655	2.16545	2.61808	2.80024	2.48682	---	---	ENSDART00000128858	ENSEMBL	ensembl:known chromosome:GRCz10:1:54771935:54777106:1 gene:ENSDARG00000089993 gene_biotype:protein_coding transcript_biotype:protein_coding	FALSE	GO:0006412	translation	GO:0005840 // GO:0016020 // GO:0016021	ribosome // membrane // integral component of membrane	GO:0005515 // GO:0003735	protein binding // structural constituent of ribosome	---	---
12951220	4.77334	4.42708	3.02666	2.87974	2.85884	3.06836	3.62327	3.03118	2.99203	3.06476	XR_223218	si:dkey-9c18.3	XR_223218	RefSeq	PREDICTED: Danio rerio uncharacterized LOC101884814 (LOC101884814), ncRNA.	FALSE	---	---	---	---	---	---	---	---
12951223	4.05151	4.55374	4.22779	4.04688	4.18311	3.87125	3.98202	3.72869	4.13328	3.56193	XM_009295097	adgre9	XM_009295097	RefSeq	PREDICTED: Danio rerio EGF-like module-containing mucin-like hormone receptor-like 1 (LOC101883848), transcript variant X1, mRNA.	FALSE	GO:0007166 // GO:0007186	cell surface receptor signaling pathway // G-protein coupled receptor signaling pathway	GO:0016020 // GO:0016021	membrane // integral component of membrane	GO:0004888 // GO:0004930	transmembrane signaling receptor activity // G-protein coupled receptor activity	---	---
12951231	3.7786	3.25177	2.58256	2.62572	2.69517	2.80466	2.71326	2.50441	2.54974	2.57367	ENSDART00000152441	adgre9	ENSDART00000152441	ENSEMBL	adhesion G protein-coupled receptor E9 [gene_biotype:protein_coding transcript_biotype:protein_coding]	FALSE	GO:0007166 // GO:0007186	cell surface receptor signaling pathway // G-protein coupled receptor signaling pathway	GO:0016020 // GO:0016021 // GO:0005886	membrane // integral component of membrane // plasma membrane	GO:0004888 // GO:0004930	transmembrane signaling receptor activity // G-protein coupled receptor activity	---	---
12951233	4.95493	4.962	4.66907	5.12376	4.47113	4.65547	4.6461	4.3479	4.86696	4.81492	---	---	ENSDART00000123946	ENSEMBL	si:dkey-9c18.13 [gene_biotype:protein_coding transcript_biotype:protein_coding]	FALSE	---	---	---	---	---	---	---	---
12951244	3.00247	3.17137	3.17791	3.05684	3.33418	3.03618	3.06045	3.26058	3.07741	3.38707	---	---	ENSDART00000152307	ENSEMBL	adhesion G protein-coupled receptor E18 [gene_biotype:protein_coding transcript_biotype:protein_coding]	FALSE	GO:0007166 // GO:0007186	cell surface receptor signaling pathway // G-protein coupled receptor signaling pathway	GO:0016021 // GO:0016020	integral component of membrane // membrane	GO:0004888 // GO:0004930	transmembrane signaling receptor activity // G-protein coupled receptor activity	---	---
12951252	3.51027	4.29901	4.10363	3.97683	3.81375	4.16665	3.95969	3.48805	4.07569	3.74447	XM_005163530	LOC101883942	XM_005163530	RefSeq	PREDICTED: Danio rerio EGF-like module-containing mucin-like hormone receptor-like 3 (LOC101883942), mRNA.	FALSE	---	---	---	---	---	---	---	---
12951254	2.51259	2.58001	2.40551	2.36345	2.52707	2.65576	2.41214	2.48207	2.44365	2.39952	XM_009295179	adgre7	XM_009295179	RefSeq	PREDICTED: Danio rerio EGF-like module-containing mucin-like hormone receptor-like 3 (LOC100536772), mRNA.	FALSE	GO:0007166 // GO:0007186	cell surface receptor signaling pathway // G-protein coupled receptor signaling pathway	GO:0016020 // GO:0016021	membrane // integral component of membrane	GO:0004888 // GO:0004930	transmembrane signaling receptor activity // G-protein coupled receptor activity	---	---
12951268	3.22069	3.32516	3.03082	2.81101	2.90033	3.17914	3.21505	3.14186	3.18678	3.0934	XM_009295070	LOC103909389	XM_009295070	RefSeq	PREDICTED: Danio rerio EGF-like module-containing mucin-like hormone receptor-like 3 (LOC103909389), mRNA.	FALSE	---	---	---	---	---	---	---	---
12951276	4.08448	4.23396	4.06639	4.20518	4.00246	4.28324	3.97145	3.69514	3.8767	3.71009	XM_009295066	LOC103909386	XM_009295066	RefSeq	PREDICTED: Danio rerio EGF-like module-containing mucin-like hormone receptor-like 3 (LOC103909386), mRNA.	FALSE	---	---	---	---	---	---	---	---
12951282	3.47824	3.5271	3.48206	3.39906	3.52327	3.72918	3.62369	3.35453	3.42472	3.45846	XM_009295065	adgre10	XM_009295065	RefSeq	PREDICTED: Danio rerio EGF-like module-containing mucin-like hormone receptor-like 3 (LOC569655), transcript variant X2, mRNA.	FALSE	GO:0007166 // GO:0007186	cell surface receptor signaling pathway // G-protein coupled receptor signaling pathway	GO:0016020 // GO:0016021	membrane // integral component of membrane	GO:0004888 // GO:0004930	transmembrane signaling receptor activity // G-protein coupled receptor activity	---	---
12951294	2.52841	2.96519	2.56039	2.48025	2.77038	2.38	2.60462	2.65617	2.58952	2.53356	ENSDART00000148075	adgre10	ENSDART00000148075	ENSEMBL	adhesion G protein-coupled receptor E10 [gene_biotype:protein_coding transcript_biotype:protein_coding]	FALSE	GO:0007166 // GO:0007186	cell surface receptor signaling pathway // G-protein coupled receptor signaling pathway	GO:0016020 // GO:0016021 // GO:0005886	membrane // integral component of membrane // plasma membrane	GO:0004888 // GO:0004930	transmembrane signaling receptor activity // G-protein coupled receptor activity	---	---
12951297	10.1905	10.4101	10.4223	10.3538	10.2586	10.5063	10.3877	10.2485	10.344	10.2701	NM_201299	tecrb	NM_201299	RefSeq	Danio rerio trans-2,3-enoyl-CoA reductase b (tecrb), mRNA.	FALSE	GO:0006629 // GO:0055114	lipid metabolic process // oxidation-reduction process	GO:0005737 // GO:0016020 // GO:0016021	cytoplasm // membrane // integral component of membrane	GO:0016627	oxidoreductase activity, acting on the CH-CH group of donors	---	---
12951319	2.33682	2.21859	2.30859	2.52681	2.38023	2.54469	2.19632	2.40069	2.25208	2.43356	---	---	ENSDART00000143931	ENSEMBL	si:ch73-343l4.1 [gene_biotype:protein_coding transcript_biotype:protein_coding]	FALSE	---	---	---	---	---	---	---	---
12951322	3.75365	4.04582	4.19538	3.73168	3.63355	3.92518	4.01323	3.57295	4.1415	3.74672	XM_002660580	si:ch73-343l4.2	XM_002660580	RefSeq	PREDICTED: Danio rerio si:ch73-343l4.2 (si:ch73-343l4.2), mRNA.	FALSE	---	---	GO:0016020 // GO:0016021	membrane // integral component of membrane	---	---	---	---
12951329	2.77147	2.6358	3.44069	2.91012	2.57274	2.56282	2.55328	2.51259	2.3776	2.50813	---	---	ENSDART00000144358	ENSEMBL	si:ch73-343l4.3 [gene_biotype:protein_coding transcript_biotype:protein_coding]	FALSE	---	---	---	---	---	---	---	---
12951333	3.63825	4.19348	4.13617	3.7066	4.44232	4.00312	3.93012	3.79808	4.02746	3.89542	XM_003197757	LOC100537240	XM_003197757	RefSeq	PREDICTED: Danio rerio CD209 antigen (LOC100537240), mRNA.	FALSE	---	---	---	---	---	---	---	---
12951340	4.07302	4.44571	4.09825	5.26703	4.43189	4.30012	4.38044	4.55695	4.12309	4.33352	---	---	ENSDART00000032177	ENSEMBL	si:ch73-343l4.4 [gene_biotype:protein_coding transcript_biotype:protein_coding]	FALSE	---	---	---	---	---	---	---	---
12951344	6.29829	6.46045	6.57927	6.57873	6.5445	6.44603	6.43631	6.28321	6.29433	5.78249	---	---	ENSDART00000109353	ENSEMBL	si:ch73-343l4.5 [gene_biotype:protein_coding transcript_biotype:protein_coding]	FALSE	---	---	---	---	---	---	---	---
12951351	3.15737	3.43834	3.43116	3.26466	3.48357	3.19563	3.27718	3.623	3.02966	3.50145	XM_002660579	si:ch73-343l4.8	XM_002660579	RefSeq	PREDICTED: Danio rerio si:ch73-343l4.8 (si:ch73-343l4.8), mRNA.	FALSE	---	---	GO:0016020 // GO:0016021	membrane // integral component of membrane	---	---	---	---
12951358	9.49041	9.31127	9.20615	9.0115	9.00896	9.45383	9.55502	9.1352	8.85198	9.03298	NM_214757	asf1bb	NM_214757	RefSeq	Danio rerio anti-silencing function 1Bb histone chaperone (asf1bb), mRNA.	FALSE	GO:0006333 // GO:0006351 // GO:0006355 // GO:0016568	chromatin assembly or disassembly // transcription, DNA-templated // regulation of transcription, DNA-templated // chromatin modification	GO:0005634	nucleus	GO:0003674	molecular_function	---	---
12951364	8.12408	7.80756	8.06107	8.31399	8.30761	8.12893	8.00411	8.04382	8.2486	8.08582	NM_001003470	prkacab	NM_001003470	RefSeq	Danio rerio protein kinase, cAMP-dependent, catalytic, alpha, genome duplicate b (prkacab), mRNA.	FALSE	GO:0006468 // GO:0016310	protein phosphorylation // phosphorylation	GO:0005575	cellular_component	GO:0000166 // GO:0004672 // GO:0004674 // GO:0005524 // GO:0016301 // GO:0016740	nucleotide binding // protein kinase activity // protein serine/threonine kinase activity // ATP binding // kinase activity // transferase activity	---	---
12951386	5.55068	5.43516	5.49508	5.36778	5.61018	5.21904	5.58694	5.73079	5.75412	5.61182	ENSDART00000089358	crb3b	ENSDART00000089358	ENSEMBL	crumbs homolog 3b [gene_biotype:protein_coding transcript_biotype:protein_coding]	FALSE	---	---	GO:0016020 // GO:0016021	membrane // integral component of membrane	---	---	---	---
12951391	2.3542	2.78328	2.70409	2.81721	2.68863	2.76755	2.83886	2.39161	2.66725	2.60109	NM_131243	c3a.2	NM_131243	RefSeq	Danio rerio complement component c3a, duplicate 2 (c3a.2), mRNA.	FALSE	GO:0071391 // GO:0010951	cellular response to estrogen stimulus // negative regulation of endopeptidase activity	GO:0005576 // GO:0005615	extracellular region // extracellular space	GO:0004866	endopeptidase inhibitor activity	---	---
12951413	6.88634	4.72367	4.05918	3.76862	4.91073	5.23523	5.20952	5.58004	4.85242	5.8465	XM_009295211	c3a.2	XM_009295211	RefSeq	PREDICTED: Danio rerio complement component c3a, duplicate 2 (c3a.2), transcript variant X1, mRNA.	FALSE	GO:0071391 // GO:0010951	cellular response to estrogen stimulus // negative regulation of endopeptidase activity	GO:0005576 // GO:0005615	extracellular region // extracellular space	GO:0004866	endopeptidase inhibitor activity	---	---
12951443	2.63037	2.80439	2.95462	2.80846	3.06235	2.92774	2.61597	2.61344	2.34909	2.59543	XM_009298738	LOC100334305	XM_009298738	RefSeq	PREDICTED: Danio rerio uncharacterized LOC100334305 (LOC100334305), mRNA.	FALSE	---	---	---	---	---	---	---	---
12951446	2.19793	2.01773	2.28834	2.17975	2.02711	2.16865	1.96743	1.96839	2.33826	2.09903	XM_009298738	LOC100334305	XM_009298738	RefSeq	PREDICTED: Danio rerio uncharacterized LOC100334305 (LOC100334305), mRNA.	FALSE	---	---	---	---	---	---	---	---
12951452	4.32701	5.36849	4.28816	4.97741	5.30262	4.01583	3.23075	3.5222	3.58761	4.1099	ENSDART00000097964	zgc:171452	ENSDART00000097964	ENSEMBL	zgc:171452 [gene_biotype:protein_coding transcript_biotype:protein_coding]	FALSE	GO:0008150	biological_process	GO:0016020 // GO:0016021 // GO:0005575	membrane // integral component of membrane // cellular_component	GO:0005525	GTP binding	---	---
12951455	3.82935	4.32517	3.74255	4.26564	4.1729	4.10611	3.77102	4.13813	4.21756	3.82749	XM_009298741	LOC103910103	XM_009298741	RefSeq	PREDICTED: Danio rerio GTPase IMAP family member 4-like (LOC103910103), mRNA.	FALSE	---	---	---	---	---	---	---	---
12951457	5.45467	6.19498	5.40251	5.27712	5.13396	5.22699	5.98684	5.26185	4.8945	4.92886	XM_003197758	LOC100334176	XM_003197758	RefSeq	PREDICTED: Danio rerio GTPase IMAP family member 8 (LOC100334176), transcript variant X1, mRNA.	FALSE	---	---	---	---	GO:0005525	GTP binding	---	---
12951468	2.4844	2.65859	2.7326	2.5158	2.53387	2.80204	2.83622	2.65033	2.4622	2.5035	---	---	GENSCAN00000025926	ENSEMBL	cdna:genscan chromosome:GRCz10:1:55944210:55950802:1 transcript_biotype:protein_coding	FALSE	---	---	---	---	---	---	---	---
12951471	2.43552	2.4922	2.33992	2.15566	2.57011	2.95973	2.54411	2.26034	2.23648	2.63929	XM_003197763	LOC100151165	XM_003197763	RefSeq	PREDICTED: Danio rerio uncharacterized protein PFB0765w-like (LOC100151165), mRNA.	FALSE	---	---	---	---	---	---	---	---
12951475	4.27574	4.50995	4.34134	4.19802	4.28712	4.22415	3.90469	4.2071	4.14592	4.3649	XM_003197763	LOC100151165	XM_003197763	RefSeq	PREDICTED: Danio rerio uncharacterized protein PFB0765w-like (LOC100151165), mRNA.	FALSE	---	---	---	---	---	---	---	---
12951476	3.70855	4.27705	3.72389	3.59753	3.60027	3.8873	3.30687	3.70388	3.4999	3.47103	XM_003197764	LOC100149227	XM_003197764	RefSeq	PREDICTED: Danio rerio GTPase IMAP family member 4-like (LOC100149227), mRNA.	FALSE	---	---	---	---	GO:0005525	GTP binding	---	---
12951480	3.76451	3.94879	3.84288	3.96822	3.50566	3.49874	3.61632	3.82205	3.59627	3.44226	XM_003197768	LOC100535169	XM_003197768	RefSeq	PREDICTED: Danio rerio GTPase IMAP family member 8-like (LOC100535169), transcript variant X1, mRNA.	FALSE	---	---	---	---	---	---	---	---
12951486	3.14299	3.12128	3.13082	3.16813	3.17336	3.028	3.19338	3.00574	2.76977	3.0049	---	---	ENSDART00000146545	ENSEMBL	si:ch211-1f22.3 [gene_biotype:protein_coding transcript_biotype:protein_coding]	FALSE	GO:0008150	biological_process	GO:0005575	cellular_component	GO:0005515 // GO:0003674	protein binding // molecular_function	---	---
12951492	2.7044	2.7948	2.67426	3.03019	2.68743	2.82258	2.75074	2.49048	2.77026	2.81187	XM_009295439	LOC100151328	XM_009295439	RefSeq	PREDICTED: Danio rerio B-cell receptor CD22 (LOC100151328), mRNA.	FALSE	---	---	---	---	---	---	---	---
12951498	2.71397	3.22012	3.04363	3.03665	2.86926	3.16768	2.75298	2.72703	3.39402	3.28231	XM_009295336	LOC103909442	XM_009295336	RefSeq	PREDICTED: Danio rerio Fc receptor-like protein 1 (LOC103909442), mRNA.	FALSE	---	---	---	---	---	---	---	---
12951505	3.17053	3.26787	3.13379	2.64839	2.74818	3.34897	2.89515	2.92113	3.39511	2.86135	XM_009295450	LOC100149229	XM_009295450	RefSeq	PREDICTED: Danio rerio B-cell receptor CD22-like (LOC100149229), mRNA.	FALSE	---	---	---	---	---	---	---	---
12951510	2.03329	2.02678	2.01914	2.06683	2.15189	2.01263	1.8771	2.10827	2.08916	1.92752	---	---	ENSDART00000134129	ENSEMBL	si:ch211-152f2.2 [gene_biotype:protein_coding transcript_biotype:protein_coding]	FALSE	GO:0035556 // GO:0006468 // GO:0016310 // GO:0031532	intracellular signal transduction // protein phosphorylation // phosphorylation // actin cytoskeleton reorganization	---	---	GO:0000166 // GO:0005515 // GO:0004672 // GO:0004674 // GO:0046872 // GO:0005524 // GO:0016301 // GO:0016740	nucleotide binding // protein binding // protein kinase activity // protein serine/threonine kinase activity // metal ion binding // ATP binding // kinase activity // transferase activity	---	---
12951516	2.66943	2.15304	2.72326	2.59812	2.85614	2.4415	2.59362	2.27436	2.56093	2.42946	XM_001919167	LOC100148735	XM_001919167	RefSeq	PREDICTED: Danio rerio B-cell receptor CD22-like (LOC100148735), mRNA.	FALSE	---	---	---	---	---	---	---	---
12951523	2.05004	2.12502	1.95595	2.5194	2.05346	2.10657	2.55597	2.21803	2.22277	1.96485	XM_009295452	LOC100150661	XM_009295452	RefSeq	PREDICTED: Danio rerio B-cell receptor CD22-like (LOC100150661), partial mRNA.	FALSE	---	---	---	---	---	---	---	---
12951527	2.60608	2.73988	2.80746	2.79116	2.92351	2.56883	2.72791	2.64113	2.6854	2.91949	XM_009295348	LOC100005895	XM_009295348	RefSeq	PREDICTED: Danio rerio B-cell receptor CD22-like (LOC100005895), transcript variant X1, mRNA.	FALSE	---	---	---	---	---	---	---	---
12951533	4.29087	4.58909	4.93042	4.69766	4.38243	4.66923	4.18101	4.52265	4.21471	4.86839	XM_009295455	LOC793287	XM_009295455	RefSeq	PREDICTED: Danio rerio B-cell receptor CD22-like (LOC793287), mRNA.	FALSE	---	---	---	---	---	---	---	---
12951544	5.38695	5.49054	5.37221	5.34128	5.46155	5.6012	5.32476	5.18827	5.50227	5.32996	XM_001345161	si:dkey-27j5.5	XM_001345161	RefSeq	PREDICTED: Danio rerio GTP-binding protein Rhes (LOC100006464), mRNA.	FALSE	GO:0007165 // GO:0007264	signal transduction // small GTPase mediated signal transduction	GO:0016020 // GO:0005622	membrane // intracellular	GO:0000166 // GO:0005525	nucleotide binding // GTP binding	---	---
12951547	3.47329	3.62707	3.40157	3.65083	3.50248	3.66559	3.24827	3.32523	3.29151	3.28974	XR_659357	LOC103909451	XR_659357	RefSeq	PREDICTED: Danio rerio uncharacterized LOC103909451 (LOC103909451), ncRNA.	FALSE	---	---	---	---	---	---	---	---
12951550	4.91913	4.26548	4.54121	4.67378	4.79071	3.9267	3.95777	4.16383	4.57455	3.74786	XM_001332056	rac1l	XM_001332056	RefSeq	PREDICTED: Danio rerio ras-related C3 botulinum toxin substrate 1 (rho family, small GTP binding protein Rac1) like (rac1l), transcript variant X1, mRNA.	FALSE	GO:0007264	small GTPase mediated signal transduction	GO:0005622	intracellular	GO:0000166 // GO:0005525	nucleotide binding // GTP binding	---	---
12951556	4.63287	4.89097	4.76651	4.34527	4.62444	4.66202	4.69569	4.56031	4.87378	4.53841	NM_001045441	tspan34	NM_001045441	RefSeq	Danio rerio tetraspanin 34 (tspan34), mRNA.	FALSE	GO:0007166 // GO:0007166	cell surface receptor signaling pathway // cell surface receptor signaling pathway	GO:0005887 // GO:0016020 // GO:0016021 // GO:0005887	integral component of plasma membrane // membrane // integral component of membrane // integral component of plasma membrane	GO:0003674	molecular_function	---	---
12951565	2.17823	2.3739	2.29942	2.39053	2.4995	2.19054	2.17912	2.21334	2.39188	2.26449	---	---	ENSDART00000127642	ENSEMBL	ensembl:known chromosome:GRCz10:1:56825131:56826716:1 gene:ENSDARG00000088451 gene_biotype:protein_coding transcript_biotype:protein_coding	FALSE	GO:0008150	biological_process	GO:0005634 // GO:0005737 // GO:0016020 // GO:0016021	nucleus // cytoplasm // membrane // integral component of membrane	GO:0005515	protein binding	---	---
12951575	3.46149	3.32659	3.65479	3.8497	3.99065	3.61221	3.76307	3.443	3.6552	3.66054	XM_002660611	LOC100333244	XM_002660611	RefSeq	PREDICTED: Danio rerio B-cell receptor CD22-like (LOC100333244), mRNA.	FALSE	---	---	---	---	---	---	---	---
12951589	3.17552	3.57871	3.38653	3.18418	3.51896	3.08114	3.24365	3.15517	3.4071	3.48087	XM_005160229	LOC101883567	XM_005160229	RefSeq	PREDICTED: Danio rerio polymeric immunoglobulin receptor-like (LOC101883567), mRNA.	FALSE	---	---	---	---	---	---	---	---
12951627	3.87346	4.2422	4.12314	4.13303	4.31053	3.8722	3.92561	4.06166	4.28027	4.10401	XM_005160207	LOC101885647	XM_005160207	RefSeq	PREDICTED: Danio rerio CMRF35-like molecule 9 (LOC101885647), mRNA.	FALSE	---	---	GO:0016020 // GO:0016021	membrane // integral component of membrane	---	---	---	---
12951632	3.52662	3.37759	3.37552	3.29351	3.90876	3.42173	3.44863	3.43023	3.66798	3.49431	---	---	ENSDART00000112472	ENSEMBL	si:dkey-1c7.1 [gene_biotype:protein_coding transcript_biotype:protein_coding]	FALSE	---	---	---	---	GO:0005515	protein binding	---	---
12951641	2.71946	2.92944	3.17609	3.02662	2.90458	3.18712	2.78437	2.95864	3.22909	3.01612	---	---	ENSDART00000152507	ENSEMBL	si:dkey-1c7.2 [gene_biotype:protein_coding transcript_biotype:protein_coding]	FALSE	GO:0006810 // GO:0015031 // GO:0051028	transport // protein transport // mRNA transport	GO:0016020 // GO:0005634 // GO:0005643 // GO:0031080 // GO:0031965 // GO:0016021	membrane // nucleus // nuclear pore // nuclear pore outer ring // nuclear membrane // integral component of membrane	GO:0005515 // GO:0003674	protein binding // molecular_function	---	---
12951644	4.00586	4.28638	3.92839	3.99313	4.01315	3.9962	3.94536	3.92166	4.06663	3.95442	XM_009295625	LOC101882159	XM_009295625	RefSeq	PREDICTED: Danio rerio polymeric immunoglobulin receptor-like (LOC101882159), transcript variant X1, mRNA.	FALSE	---	---	---	---	---	---	---	---
12951647	3.98603	3.97395	4.11914	3.17014	6.1128	4.73297	3.53146	4.82535	7.16599	4.0019	---	---	ENSDART00000141092	ENSEMBL	si:ch211-114l13.11 [gene_biotype:lincRNA transcript_biotype:lincRNA]	FALSE	---	---	---	---	---	---	---	---
12951656	3.97929	4.14965	4.21251	4.26288	4.28165	4.05399	4.11122	4.10306	4.21847	4.1308	---	---	GENSCAN00000012385	ENSEMBL	cdna:genscan chromosome:GRCz10:1:57191836:57214541:1 transcript_biotype:protein_coding	FALSE	---	---	---	---	---	---	---	---
12951659	2.5998	3.45751	2.69472	2.55074	2.61254	2.85838	2.74547	2.95604	2.53055	2.78045	XM_009295664	LOC100537163	XM_009295664	RefSeq	PREDICTED: Danio rerio polymeric immunoglobulin receptor-like (LOC100537163), mRNA.	FALSE	---	---	GO:0016020 // GO:0016021	membrane // integral component of membrane	---	---	---	---
12951662	5.23056	5.47735	4.96163	5.32893	5.55407	5.24995	5.2038	5.19538	5.29622	5.03327	XM_009295668	si:ch211-114l13.10	XM_009295668	RefSeq	PREDICTED: Danio rerio si:ch211-114l13.10 (si:ch211-114l13.10), transcript variant X1, mRNA.	FALSE	---	---	---	---	---	---	---	---
12951670	2.94089	2.94374	3.41034	3.07843	3.14025	3.17466	3.10492	3.11339	3.06648	3.17707	XM_003197773	LOC100537348	XM_003197773	RefSeq	PREDICTED: Danio rerio CMRF35-like molecule 8 (LOC100537348), transcript variant X1, mRNA.	FALSE	---	---	GO:0016020 // GO:0016021	membrane // integral component of membrane	---	---	---	---
12951677	3.31087	3.30519	3.43164	3.34919	3.13232	2.98974	3.59565	3.30481	3.13832	3.14019	NM_001018146	trim35-1	NM_001018146	RefSeq	Danio rerio tripartite motif containing 35-1 (trim35-1), mRNA.	FALSE	GO:0008150	biological_process	GO:0005622 // GO:0016020 // GO:0016021	intracellular // membrane // integral component of membrane	GO:0008270 // GO:0046872	zinc ion binding // metal ion binding	---	---
12951681	3.03088	3.11066	2.79765	3.05651	3.29809	3.21427	2.95669	3.35277	3.22528	2.99505	XM_009295711	si:ch211-114l13.4	XM_009295711	RefSeq	PREDICTED: Danio rerio si:ch211-114l13.4 (si:ch211-114l13.4), transcript variant X1, mRNA.	FALSE	---	---	---	---	---	---	---	---
12951684	3.43772	3.64782	3.92679	4.08662	3.75562	3.62261	4.10969	3.73514	3.6732	3.86152	XM_005160211	si:ch211-114l13.13	XM_005160211	RefSeq	PREDICTED: Danio rerio si:ch211-114l13.13 (si:ch211-114l13.13), mRNA.	FALSE	---	---	---	---	---	---	---	---
12951694	4.51249	4.24833	4.41196	4.9582	4.76777	4.31498	4.24072	4.15322	3.86673	4.2187	XM_005160210	si:ch211-114l13.1	XM_005160210	RefSeq	PREDICTED: Danio rerio si:ch211-114l13.1 (si:ch211-114l13.1), mRNA.	FALSE	---	---	---	---	---	---	---	---
12951701	4.20961	4.17983	4.47409	4.4122	4.14709	4.76584	4.24093	4.25033	4.51831	4.32015	XM_002660636	si:ch211-15j1.5	XM_002660636	RefSeq	PREDICTED: Danio rerio si:ch211-15j1.5 (si:ch211-15j1.5), transcript variant X2, mRNA.	FALSE	---	---	---	---	GO:0000166 // GO:0005524	nucleotide binding // ATP binding	---	---
12951704	2.05205	2.39447	2.51259	2.4193	2.47192	2.89267	2.36755	2.40344	2.33942	2.10897	XM_009295694	LOC101884104	XM_009295694	RefSeq	PREDICTED: Danio rerio protein NLRC3-like (LOC101884104), transcript variant X1, mRNA.	FALSE	---	---	---	---	---	---	---	---
12951712	2.72125	2.94731	3.07007	3.02235	3.32719	3.10832	3.01285	2.82647	3.00803	3.02889	---	---	ENSDART00000137836	ENSEMBL	si:ch211-15j1.3 [gene_biotype:protein_coding transcript_biotype:protein_coding]	FALSE	---	---	---	---	GO:0005515	protein binding	---	---
12951719	2.87872	3.09259	3.28769	3.20298	3.05313	2.83582	2.7572	2.90594	2.81856	2.94147	---	---	ENSDART00000148275	ENSEMBL	si:ch211-15j1.2 [gene_biotype:unprocessed_pseudogene transcript_biotype:unprocessed_pseudogene]	FALSE	---	---	---	---	---	---	---	---
12951721	3.38268	3.88355	3.57518	3.63707	4.29318	4.06394	4.21215	4.11203	3.71964	3.90718	XM_009295969	si:ch211-15j1.1	XM_009295969	RefSeq	PREDICTED: Danio rerio si:ch211-15j1.1 (si:ch211-15j1.1), mRNA.	FALSE	---	---	---	---	---	---	---	---
12951728	2.9646	2.78753	2.67239	2.83821	2.38128	2.82242	2.60291	2.70458	2.83936	2.68701	XM_001336213	si:dkey-222h21.12	XM_001336213	RefSeq	PREDICTED: Danio rerio si:dkey-222h21.12 (si:dkey-222h21.12), mRNA.	FALSE	GO:0006749	glutathione metabolic process	---	---	GO:0003840	gamma-glutamyltransferase activity	---	---
12951741	3.1968	3.26593	3.19697	3.04325	3.44697	3.25894	3.70122	3.44697	3.29939	3.17253	XM_009295976	si:dkey-222h21.10	XM_009295976	RefSeq	PREDICTED: Danio rerio si:dkey-222h21.10 (si:dkey-222h21.10), mRNA.	FALSE	---	---	---	---	---	---	---	---
12951748	2.00252	2.15304	2.18754	2.11815	2.44858	2.49345	1.88918	2.20135	2.05355	2.01825	XM_005160213	si:dkey-222h21.9	XM_005160213	RefSeq	PREDICTED: Danio rerio si:dkey-222h21.9 (si:dkey-222h21.9), transcript variant X2, mRNA.	FALSE	---	---	---	---	---	---	---	---
12951755	3.6867	3.19148	3.5027	3.50504	3.32272	3.05966	3.03207	3.34937	3.1606	3.21302	XM_005160213	si:dkey-222h21.9	XM_005160213	RefSeq	PREDICTED: Danio rerio si:dkey-222h21.9 (si:dkey-222h21.9), transcript variant X2, mRNA.	FALSE	---	---	---	---	---	---	---	---
12951759	3.14427	3.52561	3.57825	3.42486	3.53384	3.41627	2.80793	3.32717	3.49701	3.51578	XM_009295754	ggt1l2.2	XM_009295754	RefSeq	PREDICTED: Danio rerio gamma-glutamyltransferase 1 like 2.2 (ggt1l2.2), transcript variant X1, mRNA.	FALSE	GO:0006749	glutathione metabolic process	GO:0016020 // GO:0016021	membrane // integral component of membrane	GO:0003840	gamma-glutamyltransferase activity	---	---
12951773	3.23037	3.49151	3.24442	3.23332	3.54026	3.29707	3.18026	3.37154	3.13912	3.22592	XM_009295978	si:dkey-222h21.8	XM_009295978	RefSeq	PREDICTED: Danio rerio si:dkey-222h21.8 (si:dkey-222h21.8), mRNA.	FALSE	---	---	---	---	---	---	---	---
12951779	4.17187	4.12451	4.33038	4.14179	4.14096	4.19942	3.91832	4.10927	4.15247	4.14312	XM_009295978	si:dkey-222h21.8	XM_009295978	RefSeq	PREDICTED: Danio rerio si:dkey-222h21.8 (si:dkey-222h21.8), mRNA.	FALSE	---	---	---	---	---	---	---	---
12951785	2.25361	2.64112	2.5399	2.22274	2.72711	3.02863	2.7641	2.69858	2.64839	2.45701	XM_009295981	LOC100332268	XM_009295981	RefSeq	PREDICTED: Danio rerio protein NLRC3 (LOC100332268), mRNA.	FALSE	---	---	---	---	---	---	---	---
12951793	2.71355	2.61057	2.4887	2.63583	2.58421	2.73131	2.39345	2.72229	2.66303	2.62971	XM_009295987	si:dkey-222h21.6	XM_009295987	RefSeq	PREDICTED: Danio rerio si:dkey-222h21.6 (si:dkey-222h21.6), mRNA.	FALSE	---	---	---	---	---	---	---	---
12951797	3.42554	4.31076	3.55581	3.63763	3.52666	3.61805	3.88195	3.68433	3.73538	3.85725	XM_001335271	si:dkey-222h21.4	XM_001335271	RefSeq	PREDICTED: Danio rerio si:dkey-222h21.4 (si:dkey-222h21.4), transcript variant X2, mRNA.	FALSE	---	---	---	---	---	---	---	---
12951805	3.2203	3.76239	3.04388	3.33645	3.61257	3.5127	3.57567	3.6774	3.80365	4.0049	XM_009295747	si:dkey-222h21.5	XM_009295747	RefSeq	PREDICTED: Danio rerio si:dkey-222h21.5 (si:dkey-222h21.5), transcript variant X1, mRNA.	FALSE	---	---	---	---	---	---	---	---
12951809	2.04405	2.11352	2.01597	2.03663	1.99298	2.04679	1.94215	2.05075	1.95508	2.03663	XM_001335271	si:dkey-222h21.4	XM_001335271	RefSeq	PREDICTED: Danio rerio si:dkey-222h21.4 (si:dkey-222h21.4), transcript variant X2, mRNA.	FALSE	---	---	---	---	---	---	---	---
12951811	6.14652	5.711	5.67498	5.97614	5.94324	5.88756	5.91629	6.13041	5.5177	5.75392	---	---	ENSDART00000145743	ENSEMBL	si:dkey-222h21.3 [gene_biotype:protein_coding transcript_biotype:protein_coding]	FALSE	---	---	---	---	GO:0005515	protein binding	---	---
12951813	2.77447	2.96152	3.4653	3.36902	3.16435	2.81101	2.64715	3.03705	3.15053	2.94947	XR_659448	ggt1l2.1	XR_659448	RefSeq	PREDICTED: Danio rerio novel protein similar to vertebrate gamma-glutamyltransferase family (LOC100148732), misc_RNA.	FALSE	GO:0006749	glutathione metabolic process	GO:0016020 // GO:0016021	membrane // integral component of membrane	GO:0003840	gamma-glutamyltransferase activity	---	---
12951825	2.61963	2.99936	2.88049	3.17919	2.71946	2.90165	2.36082	2.81561	2.88435	3.00177	XM_009295783	si:dkey-222h21.1	XM_009295783	RefSeq	PREDICTED: Danio rerio si:dkey-222h21.1 (si:dkey-222h21.1), mRNA.	FALSE	---	---	---	---	---	---	---	---
12951840	2.99664	2.78804	3.36372	3.30383	3.39739	3.08576	2.91224	3.20167	3.11299	2.83566	XM_009295783	si:dkey-222h21.1	XM_009295783	RefSeq	PREDICTED: Danio rerio si:dkey-222h21.1 (si:dkey-222h21.1), mRNA.	FALSE	---	---	---	---	---	---	---	---
12951844	3.22538	3.56515	2.80221	3.30799	3.19069	3.03973	3.12047	3.20887	3.56048	3.03558	XM_009295834	si:ch211-233g6.2	XM_009295834	RefSeq	PREDICTED: Danio rerio si:ch211-233g6.2 (si:ch211-233g6.2), mRNA.	FALSE	---	---	---	---	---	---	---	---
12951865	7.86375	7.84518	7.63142	7.82723	7.61141	7.85531	7.892	7.82119	7.6537	7.75387	BC155575	zgc:174928	BC155575	GenBank	Danio rerio zgc:172007, mRNA (cDNA clone MGC:172007 IMAGE:7994827), complete cds.	FALSE	GO:0008150	biological_process	---	---	GO:0003676 // GO:0046872	nucleic acid binding // metal ion binding	---	---
12951873	3.82684	3.94091	3.80054	3.90876	3.68935	3.97874	4.25345	3.69562	3.64711	3.57355	XM_005160221	adgre5b.2	XM_005160221	RefSeq	PREDICTED: Danio rerio si:ch73-221f6.6 (si:ch73-221f6.6), transcript variant X1, mRNA.	FALSE	GO:0007166 // GO:0007186	cell surface receptor signaling pathway // G-protein coupled receptor signaling pathway	GO:0016020 // GO:0016021	membrane // integral component of membrane	GO:0004888 // GO:0004930	transmembrane signaling receptor activity // G-protein coupled receptor activity	---	---
12951880	5.79261	5.74188	5.84465	5.3607	5.8558	5.53752	6.09266	5.57914	5.718	6.02779	XM_001332590	adgre5b.3	XM_001332590	RefSeq	PREDICTED: Danio rerio si:ch73-221f6.7 (si:ch73-221f6.7), transcript variant X2, mRNA.	FALSE	GO:0007166 // GO:0007186	cell surface receptor signaling pathway // G-protein coupled receptor signaling pathway	GO:0016020 // GO:0016021	membrane // integral component of membrane	GO:0004888 // GO:0004930 // GO:0005509	transmembrane signaling receptor activity // G-protein coupled receptor activity // calcium ion binding	---	---
12951894	6.3925	6.40144	6.51087	6.43715	6.62842	6.23442	6.47454	6.79763	6.4787	6.87687	NM_001077248	slc27a1b	NM_001077248	RefSeq	Danio rerio solute carrier family 27 (fatty acid transporter), member 1b (slc27a1b), mRNA.	FALSE	GO:0008152 // GO:0001676 // GO:0015908	metabolic process // long-chain fatty acid metabolic process // fatty acid transport	GO:0016020 // GO:0016021	membrane // integral component of membrane	GO:0003824 // GO:0004467 // GO:0015245 // GO:0031957	catalytic activity // long-chain fatty acid-CoA ligase activity // fatty acid transporter activity // very long-chain fatty acid-CoA ligase activity	---	---
12951909	3.21826	3.33054	3.14755	3.07311	3.41306	3.50002	3.099	2.92547	3.31781	3.35944	---	---	XM_009295834	RefSeq	PREDICTED: Danio rerio si:ch211-233g6.2 (si:ch211-233g6.2), mRNA.	TRUE	---	---	---	---	---	---	---	---
12951928	3.90461	4.76492	4.65399	3.8228	3.3466	5.11867	5.53088	6.6017	5.30673	6.77235	DQ022755	caspb	DQ022755	GenBank	Danio rerio caspase b (caspb) mRNA, complete cds.	FALSE	GO:0006508 // GO:0006915 // GO:0006915 // GO:0043065 // GO:0050727 // GO:0050727 // GO:0097194	proteolysis // apoptotic process // apoptotic process // positive regulation of apoptotic process // regulation of inflammatory response // regulation of inflammatory response // execution phase of apoptosis	GO:0005737 // GO:0072557 // GO:0072559 // GO:0097169 // GO:0005737 // GO:0072557 // GO:0072559 // GO:0097169	cytoplasm // IPAF inflammasome complex // NLRP3 inflammasome complex // AIM2 inflammasome complex // cytoplasm // IPAF inflammasome complex // NLRP3 inflammasome complex // AIM2 inflammasome complex	GO:0004197 // GO:0004197 // GO:0008233 // GO:0008234 // GO:0016787 // GO:0097200 // GO:0097200	cysteine-type endopeptidase activity // cysteine-type endopeptidase activity // peptidase activity // cysteine-type peptidase activity // hydrolase activity // cysteine-type endopeptidase activity involved in execution phase of apoptosis // cysteine-type endopeptidase activity involved in execution phase of apoptosis	---	---
12951937	7.44468	7.25961	7.21667	7.14768	7.26946	7.43343	7.44419	7.44894	7.62826	7.75038	XM_009298908	LOC103908656	XM_009298908	RefSeq	PREDICTED: Danio rerio uncharacterized LOC103908656 (LOC103908656), mRNA.	FALSE	---	---	---	---	---	---	---	---
12951943	2.65312	3.07668	2.72768	3.3848	3.04196	2.90831	3.05253	3.56494	2.64802	3.40532	XM_002660622	LOC100334715	XM_002660622	RefSeq	PREDICTED: Danio rerio protein NLRC3-like (LOC100334715), transcript variant X3, mRNA.	FALSE	---	---	---	---	---	---	---	---
12951955	3.42322	3.28267	3.38356	3.18039	3.09424	2.84787	2.74999	2.98306	2.9806	3.006	XM_002660624	si:ch211-236p5.3	XM_002660624	RefSeq	PREDICTED: Danio rerio si:ch211-236p5.3 (si:ch211-236p5.3), transcript variant X3, mRNA.	FALSE	---	---	---	---	---	---	---	---
12951958	6.2476	6.12999	6.1291	6.35236	6.3449	6.0061	6.17146	5.60626	5.72392	5.71985	XM_005171045	LOC101884937	XM_005171045	RefSeq	PREDICTED: Danio rerio latrophilin-1-like (LOC101884937), partial mRNA.	FALSE	---	---	---	---	---	---	---	---
12951981	2.58154	2.78952	2.81892	2.73988	2.75635	2.57693	2.54195	2.58519	2.73632	2.71923	XM_002660665	LOC100334929	XM_002660665	RefSeq	PREDICTED: Danio rerio uncharacterized LOC100334929 (LOC100334929), transcript variant X1, mRNA.	FALSE	---	---	---	---	---	---	---	---
12951984	5.65536	5.47031	5.75243	5.22565	5.55565	5.98165	5.19551	5.63372	5.01878	5.46033	XM_002660665	LOC100334929	XM_002660665	RefSeq	PREDICTED: Danio rerio uncharacterized LOC100334929 (LOC100334929), transcript variant X1, mRNA.	FALSE	---	---	---	---	---	---	---	---
12951987	5.67349	5.83209	5.65247	5.6039	5.78185	5.66574	5.4748	5.62103	5.8101	5.86404	---	---	GENSCAN00000024386	ENSEMBL	cdna:genscan scaffold:GRCz10:KN150611.1:782:1287:1 transcript_biotype:protein_coding	FALSE	---	---	---	---	---	---	---	---
12952005	4.61951	4.45678	4.15761	4.44504	4.92708	4.29665	3.92105	4.52228	5.11476	4.03715	XM_001339992	LOC100007488	XM_001339992	RefSeq	PREDICTED: Danio rerio microfibril-associated glycoprotein 4-like (LOC100007488), transcript variant X1, mRNA.	FALSE	---	---	---	---	---	---	---	---
12952010	2.68146	2.62422	3.19432	2.92024	2.71373	2.83007	2.99275	2.9182	2.63364	2.83982	XM_001339867	si:zfos-2330d3.3	XM_001339867	RefSeq	PREDICTED: Danio rerio si:zfos-2330d3.3 (si:zfos-2330d3.3), mRNA.	FALSE	---	---	---	---	---	---	---	---
12952015	7.76226	8.2564	8.3374	8.21414	7.95282	8.20925	8.61657	8.18737	8.35587	8.30263	NM_001109850	zgc:173915	NM_001109850	RefSeq	Danio rerio zgc:173915 (zgc:173915), mRNA.	FALSE	---	---	GO:0005575	cellular_component	---	---	---	---
12952020	5.72638	6.07951	6.12542	5.76156	5.59131	5.67764	5.83468	5.94135	6.40865	5.65099	XM_005171051	mfap4	XM_005171051	RefSeq	PREDICTED: Danio rerio microfibrillar-associated protein 4 (mfap4), transcript variant X1, mRNA.	FALSE	---	---	GO:0005575	cellular_component	---	---	---	---
12952025	7.81921	7.40026	7.62977	7.47638	7.55231	7.66572	7.51856	7.6614	7.47704	7.55264	XM_009296213	gpr108	XM_009296213	RefSeq	PREDICTED: Danio rerio G protein-coupled receptor 108 (gpr108), mRNA.	FALSE	---	---	---	---	---	---	---	---
12952043	5.65971	5.89305	5.83835	5.90696	5.96268	5.74193	5.49269	5.76066	5.61034	5.82476	XM_009296208	soul5l	XM_009296208	RefSeq	PREDICTED: Danio rerio heme-binding protein soul5, like (soul5l), mRNA.	FALSE	---	---	---	---	---	---	---	---
12952049	6.39504	6.61662	6.70601	6.43451	6.36993	6.43451	6.30018	6.21345	6.47073	6.25293	---	---	GENSCAN00000003653	ENSEMBL	cdna:genscan chromosome:GRCz10:1:58365785:58387991:1 transcript_biotype:protein_coding	FALSE	---	---	---	---	---	---	---	---
12952062	5.87794	5.87669	5.8158	5.60129	5.93201	5.5324	5.67734	6.07136	5.93795	5.89366	NM_205632	zgc:77358	NM_205632	RefSeq	Danio rerio zgc:77358 (zgc:77358), mRNA.	FALSE	---	---	---	---	GO:0003676 // GO:0046872	nucleic acid binding // metal ion binding	---	---
12952066	7.81819	7.69767	7.59636	7.579	7.57217	7.76355	7.91192	7.84675	7.93132	7.76866	NM_201038	cdc37	NM_201038	RefSeq	Danio rerio cell division cycle 37 homolog (S. cerevisiae) (cdc37), mRNA.	FALSE	GO:0007049 // GO:0051301	cell cycle // cell division	---	---	GO:0019901	protein kinase binding	---	---
12952092	7.43579	7.62979	7.64273	7.38826	7.56461	7.70617	7.94038	7.83349	6.40452	7.98581	---	---	ENSDART00000168832	ENSEMBL	ERI1 exoribonuclease family member 2 [gene_biotype:protein_coding transcript_biotype:protein_coding]	FALSE	GO:0000467 // GO:0000738 // GO:0007596 // GO:0007155 // GO:0007599	exonucleolytic trimming to generate mature 3'-end of 5.8S rRNA from tricistronic rRNA transcript (SSU-rRNA, 5.8S rRNA, LSU-rRNA) // DNA catabolic process, exonucleolytic // blood coagulation // cell adhesion // hemostasis	GO:0005576 // GO:0005578 // GO:0005737 // GO:0005730	extracellular region // proteinaceous extracellular matrix // cytoplasm // nucleolus	GO:0000175 // GO:0003676 // GO:0004518 // GO:0004527 // GO:0046872 // GO:0008270 // GO:0016787 // GO:0042578 // GO:0043765 // GO:0044824	3'-5'-exoribonuclease activity // nucleic acid binding // nuclease activity // exonuclease activity // metal ion binding // zinc ion binding // hydrolase activity // phosphoric ester hydrolase activity // T/G mismatch-specific endonuclease activity // retroviral 3' processing activity	---	---
12952097	8.13649	7.92199	7.75799	7.96066	8.00995	8.06589	8.01254	8.52614	8.6663	8.38115	NM_205657	thumpd1	NM_205657	RefSeq	Danio rerio THUMP domain containing 1 (thumpd1), mRNA.	FALSE	GO:0008150	biological_process	GO:0005575	cellular_component	GO:0003723	RNA binding	---	---
12952102	8.54964	8.99392	8.11578	8.26653	8.42548	7.62393	8.31856	8.55348	8.71409	8.03606	---	---	XM_009296290	RefSeq	PREDICTED: Danio rerio uncharacterized LOC100330916 (LOC100330916), transcript variant X1, mRNA.	TRUE	---	---	---	---	---	---	---	---
12952104	6.25839	6.46306	6.23727	6.2208	6.33497	6.08206	6.43791	6.43137	6.70063	6.21803	---	---	ENSDART00000167244	ENSEMBL	si:ch211-188p14.2 [gene_biotype:protein_coding transcript_biotype:protein_coding]	FALSE	---	---	---	---	---	---	---	---
12952109	6.24434	6.47434	5.89148	5.75218	6.10916	5.74265	6.246	6.3172	6.61355	5.99287	---	---	ENSDART00000170558	ENSEMBL	si:ch211-188p14.3 [gene_biotype:protein_coding transcript_biotype:protein_coding]	FALSE	---	---	---	---	---	---	---	---
12952113	5.73225	6.31773	5.63235	5.46358	5.62663	5.20423	5.75923	5.88359	6.03239	5.55894	---	---	ENSDART00000167015	ENSEMBL	mesothelin-like [gene_biotype:protein_coding transcript_biotype:protein_coding]	FALSE	---	---	---	---	---	---	---	---
12952117	8.31972	8.78825	8.21777	8.20096	8.35592	7.6251	8.36997	8.47709	8.8846	8.15592	---	---	ENSDART00000161661	ENSEMBL	mesothelin-like [gene_biotype:protein_coding transcript_biotype:protein_coding]	FALSE	---	---	---	---	---	---	---	---
12952123	7.38404	7.777	7.03174	7.09374	7.04154	6.79763	7.45373	7.34369	7.53922	7.20266	XM_002660676	LOC100330638	XM_002660676	RefSeq	PREDICTED: Danio rerio uncharacterized LOC100330638 (LOC100330638), transcript variant X1, mRNA.	FALSE	---	---	---	---	---	---	---	---
12952128	7.52252	8.0938	7.4341	7.1743	7.33421	7.06603	7.66545	7.60795	8.46688	7.40472	XM_002660676	LOC100330638	XM_002660676	RefSeq	PREDICTED: Danio rerio uncharacterized LOC100330638 (LOC100330638), transcript variant X1, mRNA.	FALSE	---	---	---	---	---	---	---	---
12952135	6.72163	7.12807	6.04057	6.45144	6.29554	6.40483	6.78958	6.77332	6.68872	6.64473	XM_002660676	LOC100330638	XM_002660676	RefSeq	PREDICTED: Danio rerio uncharacterized LOC100330638 (LOC100330638), transcript variant X1, mRNA.	FALSE	---	---	---	---	---	---	---	---
12952138	8.11864	8.7344	7.68527	7.89912	7.75337	7.45286	8.20684	8.00166	7.28983	7.99796	XM_002660676	LOC100330638	XM_002660676	RefSeq	PREDICTED: Danio rerio uncharacterized LOC100330638 (LOC100330638), transcript variant X1, mRNA.	FALSE	---	---	---	---	---	---	---	---
12952147	4.61473	4.47592	4.5282	4.57205	4.60405	4.57205	4.37047	4.88641	4.51384	4.89377	NM_001037438	cyp3a65	NM_001037438	RefSeq	Danio rerio cytochrome P450, family 3, subfamily A, polypeptide 65 (cyp3a65), mRNA.	FALSE	GO:0009410 // GO:0055114	response to xenobiotic stimulus // oxidation-reduction process	GO:0016020 // GO:0016021	membrane // integral component of membrane	GO:0004497 // GO:0005506 // GO:0016491 // GO:0016705 // GO:0020037 // GO:0046872	monooxygenase activity // iron ion binding // oxidoreductase activity // oxidoreductase activity, acting on paired donors, with incorporation or reduction of molecular oxygen // heme binding // metal ion binding	---	---
12952161	6.15972	6.29829	6.69836	6.51327	6.7198	6.4667	6.61818	6.22249	5.71218	6.24508	XM_005168405	rdh8b	XM_005168405	RefSeq	PREDICTED: Danio rerio retinol dehydrogenase 8b (rdh8b), transcript variant X1, mRNA.	FALSE	GO:0006703 // GO:0008152 // GO:0055114	estrogen biosynthetic process // metabolic process // oxidation-reduction process	GO:0005737	cytoplasm	GO:0004303 // GO:0004303 // GO:0016491 // GO:0047035	estradiol 17-beta-dehydrogenase activity // estradiol 17-beta-dehydrogenase activity // oxidoreductase activity // testosterone dehydrogenase (NAD+) activity	---	---
12952175	8.12954	8.07678	8.11661	8.24626	8.17724	8.19991	8.08435	7.95585	7.95685	8.02761	NM_201088	parn	NM_201088	RefSeq	Danio rerio poly(A)-specific ribonuclease (deadenylation nuclease) (parn), mRNA.	FALSE	GO:0006402 // GO:0090305 // GO:0090503	mRNA catabolic process // nucleic acid phosphodiester bond hydrolysis // RNA phosphodiester bond hydrolysis, exonucleolytic	GO:0005634 // GO:0005737	nucleus // cytoplasm	GO:0000166 // GO:0003676 // GO:0003723 // GO:0004518 // GO:0004527 // GO:0004535 // GO:0016787 // GO:0046872	nucleotide binding // nucleic acid binding // RNA binding // nuclease activity // exonuclease activity // poly(A)-specific ribonuclease activity // hydrolase activity // metal ion binding	---	---
12952199	6.80909	6.90046	7.26676	7.23949	7.4581	6.93076	7.22651	7.0377	6.57401	6.96936	NM_213260	olfm2b	NM_213260	RefSeq	Danio rerio olfactomedin 2b (olfm2b), mRNA.	FALSE	GO:0008150	biological_process	GO:0005575	cellular_component	---	---	---	---
12952208	7.1363	7.22528	6.86967	6.9009	6.92624	6.81562	6.96864	7.08821	7.00056	6.87125	---	---	ENSDART00000163021	ENSEMBL	multivesicular body subunit 12A [gene_biotype:protein_coding transcript_biotype:protein_coding]	FALSE	GO:0006810 // GO:0015031	transport // protein transport	GO:0016020 // GO:0005737 // GO:0005768 // GO:0031902	membrane // cytoplasm // endosome // late endosome membrane	GO:0017124	SH3 domain binding	---	---
12952212	8.61754	8.59819	8.66929	8.4154	8.40893	8.82734	8.88172	8.67381	8.48246	8.71116	ENSDART00000163257	akap8l	ENSDART00000163257	ENSEMBL	A kinase (PRKA) anchor protein 8-like [gene_biotype:protein_coding transcript_biotype:protein_coding]	FALSE	GO:0016310	phosphorylation	GO:0005634	nucleus	GO:0003677 // GO:0016301 // GO:0016740	DNA binding // kinase activity // transferase activity	---	---
12952232	8.07183	7.95963	8.06082	7.93316	8.00242	8.08326	8.21406	8.25666	8.88802	8.20288	NM_001007381	pcid2	NM_001007381	RefSeq	Danio rerio PCI domain containing 2 (pcid2), mRNA.	FALSE	---	---	GO:0005575	cellular_component	---	---	---	---
12952248	6.70472	6.88444	6.88037	6.77301	6.72614	6.94653	7.20897	6.49435	6.62801	6.376	ENSDART00000045884	grtp1a	ENSDART00000045884	ENSEMBL	growth hormone regulated TBC protein 1a [gene_biotype:protein_coding transcript_biotype:protein_coding]	FALSE	GO:0043547	positive regulation of GTPase activity	---	---	GO:0005096	GTPase activator activity	---	---
12952255	6.42878	6.77268	6.57271	6.48274	6.74016	6.50206	6.72189	6.64808	6.25598	6.76389	NM_001006033	adprhl1	NM_001006033	RefSeq	Danio rerio ADP-ribosylhydrolase like 1 (adprhl1), mRNA.	FALSE	GO:0051725	protein de-ADP-ribosylation	GO:0005575	cellular_component	GO:0000287 // GO:0003875 // GO:0016787	magnesium ion binding // ADP-ribosylarginine hydrolase activity // hydrolase activity	---	---
12952264	7.753	7.38253	7.55905	7.87183	7.66677	7.37819	7.39788	7.14928	7.37065	7.21281	NM_001002156	dcun1d2b	NM_001002156	RefSeq	Danio rerio DCN1, defective in cullin neddylation 1, domain containing 2b (dcun1d2b), mRNA.	FALSE	GO:0045116 // GO:0051443 // GO:0045116 // GO:0051443	protein neddylation // positive regulation of ubiquitin-protein transferase activity // protein neddylation // positive regulation of ubiquitin-protein transferase activity	GO:0000151 // GO:0000151	ubiquitin ligase complex // ubiquitin ligase complex	GO:0031624 // GO:0032182 // GO:0097602 // GO:0031624 // GO:0032182 // GO:0097602	ubiquitin conjugating enzyme binding // ubiquitin-like protein binding // cullin family protein binding // ubiquitin conjugating enzyme binding // ubiquitin-like protein binding // cullin family protein binding	---	---
12952284	7.39084	7.39266	7.41964	7.27848	7.4608	7.45631	7.59985	7.12284	6.96529	7.11824	NM_199978	gas6	NM_199978	RefSeq	Danio rerio growth arrest-specific 6 (gas6), mRNA.	FALSE	GO:0002040	sprouting angiogenesis	GO:0005576	extracellular region	GO:0005509	calcium ion binding	---	---
12952299	6.03948	6.14644	6.24469	6.02733	6.3257	6.36241	6.25234	6.12733	6.24309	6.06765	NM_001077323	pros1	NM_001077323	RefSeq	Danio rerio protein S (alpha) (pros1), mRNA.	FALSE	GO:0008150	biological_process	GO:0005576	extracellular region	GO:0005509 // GO:0046872	calcium ion binding // metal ion binding	---	---
12952316	6.81982	6.85218	6.78301	7.08494	6.75433	6.7525	6.80634	6.54843	6.58182	6.73259	XM_009305228	rasa3	XM_009305228	RefSeq	PREDICTED: Danio rerio RAS p21 protein activator 3 (rasa3), transcript variant X1, mRNA.	FALSE	GO:0002574 // GO:0007165 // GO:0035556 // GO:0043087 // GO:0043363 // GO:0043547 // GO:0046580	thrombocyte differentiation // signal transduction // intracellular signal transduction // regulation of GTPase activity // nucleate erythrocyte differentiation // positive regulation of GTPase activity // negative regulation of Ras protein signal transduction	GO:0005737 // GO:0031235	cytoplasm // intrinsic component of the cytoplasmic side of the plasma membrane	GO:0005096 // GO:0005096	GTPase activator activity // GTPase activator activity	---	---
12952347	5.42438	5.99763	5.4905	5.52065	5.4386	5.80201	6.13165	6.94024	6.90953	6.31644	XM_009305244	LOC100149425	XM_009305244	RefSeq	PREDICTED: Danio rerio uncharacterized LOC100149425 (LOC100149425), transcript variant X1, mRNA.	FALSE	---	---	---	---	---	---	---	---
12952357	8.52144	8.93885	8.48892	8.31294	8.36242	8.66511	8.74259	9.13666	8.58469	9.26567	NM_001002361	zgc:92518	NM_001002361	RefSeq	Danio rerio zgc:92518 (zgc:92518), mRNA.	FALSE	GO:0008150	biological_process	GO:0005575	cellular_component	GO:0003674	molecular_function	---	---
12952367	7.06854	7.19325	6.9077	6.87175	6.88492	7.17579	7.13941	7.05227	6.89057	6.75881	XM_003197605	ercc5	XM_003197605	RefSeq	PREDICTED: Danio rerio excision repair cross-complementation group 5 (ercc5), transcript variant X1, mRNA.	FALSE	GO:0006281 // GO:0006289 // GO:0090305	DNA repair // nucleotide-excision repair // nucleic acid phosphodiester bond hydrolysis	GO:0005634	nucleus	GO:0003677 // GO:0003697 // GO:0003824 // GO:0004518 // GO:0004519 // GO:0016788	DNA binding // single-stranded DNA binding // catalytic activity // nuclease activity // endonuclease activity // hydrolase activity, acting on ester bonds	---	---
12952388	5.42277	5.16851	5.5941	5.6173	5.53378	5.59459	5.68985	5.95095	5.84751	6.02529	NM_001007332	trmt10c	NM_001007332	RefSeq	Danio rerio tRNA methyltransferase 10C, mitochondrial RNase P subunit (trmt10c), mRNA.	FALSE	---	---	GO:0005739	mitochondrion	---	---	---	---
12952400	5.65246	6.10252	5.98547	5.95695	5.96447	6.03387	5.77844	5.68823	5.91558	5.71399	NM_001145612	si:ch73-41e3.7	NM_001145612	RefSeq	Danio rerio si:ch73-41e3.7 (si:ch73-41e3.7), mRNA.	FALSE	---	---	---	---	---	---	---	---
12952410	6.64939	6.57857	6.74497	6.56461	6.54756	6.37934	6.7268	6.66774	6.45775	6.68965	XM_005168015	LOC101885604	XM_005168015	RefSeq	PREDICTED: Danio rerio C3a anaphylatoxin chemotactic receptor-like (LOC101885604), mRNA.	FALSE	GO:0007186	G-protein coupled receptor signaling pathway	GO:0016020 // GO:0016021	membrane // integral component of membrane	GO:0004930	G-protein coupled receptor activity	---	---
12952413	6.75355	6.7507	6.71146	6.69567	6.49456	6.64328	6.6508	6.92671	6.82373	6.72094	NM_213307	atp5j	NM_213307	RefSeq	Danio rerio ATP synthase, H+ transporting, mitochondrial Fo complex, subunit F6 (atp5j), mRNA.	FALSE	GO:0006810 // GO:0006811 // GO:0015986 // GO:0015992	transport // ion transport // ATP synthesis coupled proton transport // proton transport	GO:0000276 // GO:0005739 // GO:0005743 // GO:0016020	mitochondrial proton-transporting ATP synthase complex, coupling factor F(o) // mitochondrion // mitochondrial inner membrane // membrane	GO:0015078	hydrogen ion transmembrane transporter activity	---	---
12952423	10.2599	10.2406	10.251	10.4152	10.3986	10.2271	10.2094	9.92915	9.89994	10.0561	ENSDART00000161223	appa	ENSDART00000161223	ENSEMBL	amyloid beta (A4) precursor protein a [gene_biotype:protein_coding transcript_biotype:processed_transcript]	FALSE	GO:0001944 // GO:0007399 // GO:0007417 // GO:0007417 // GO:0060026 // GO:0010951	vasculature development // nervous system development // central nervous system development // central nervous system development // convergent extension // negative regulation of endopeptidase activity	GO:0016020 // GO:0016021	membrane // integral component of membrane	GO:0004867 // GO:0008201 // GO:0046914	serine-type endopeptidase inhibitor activity // heparin binding // transition metal ion binding	---	---
12952437	7.0589	6.96709	7.15475	6.89467	7.10591	7.00746	7.43785	7.46382	7.37271	7.45916	ENSDART00000166557	zgc:110091	ENSDART00000166557	ENSEMBL	chromosome 11 open reading frame 73 [gene_biotype:protein_coding transcript_biotype:retained_intron]	FALSE	GO:0006606 // GO:0006810 // GO:0015031 // GO:0034605 // GO:0015031	protein import into nucleus // transport // protein transport // cellular response to heat // protein transport	GO:0005634 // GO:0005634 // GO:0005737 // GO:0005829 // GO:0005622 // GO:0005829	nucleus // nucleus // cytoplasm // cytosol // intracellular // cytosol	GO:0008565 // GO:0030544	protein transporter activity // Hsp70 protein binding	---	---
12952444	8.08809	7.90409	8.12744	7.9588	8.07234	8.21717	8.40717	8.62749	8.72423	8.33723	NM_001017766	eed	NM_001017766	RefSeq	Danio rerio embryonic ectoderm development (eed), mRNA.	FALSE	GO:0006351 // GO:0006355 // GO:0016568	transcription, DNA-templated // regulation of transcription, DNA-templated // chromatin modification	GO:0005634 // GO:0035098	nucleus // ESC/E(Z) complex	---	---	---	---
12952457	6.24611	6.22558	6.12658	5.98722	6.1705	6.1698	6.30439	6.06517	6.24291	6.09196	XM_001341675	nfkbiz	XM_001341675	RefSeq	PREDICTED: Danio rerio nuclear factor of kappa light polypeptide gene enhancer in B-cells inhibitor, zeta (nfkbiz), mRNA.	FALSE	---	---	---	---	---	---	---	---
12952469	7.29731	7.40949	7.3904	7.25239	7.56681	7.43034	7.2057	7.42674	7.59936	7.47035	NM_198371	cep97	NM_198371	RefSeq	Danio rerio centrosomal protein 97 (cep97), mRNA.	FALSE	---	---	---	---	---	---	---	---
12952490	5.77481	5.86626	5.422	5.60224	5.73107	5.7515	6.03613	5.81377	5.75516	5.80427	XM_001331965	wu:fj30f06	XM_001331965	RefSeq	PREDICTED: Danio rerio wu:fj30f06 (wu:fj30f06), mRNA.	FALSE	GO:0000209 // GO:0032436 // GO:0042787	protein polyubiquitination // positive regulation of proteasomal ubiquitin-dependent protein catabolic process // protein ubiquitination involved in ubiquitin-dependent protein catabolic process	GO:0000151 // GO:0005737	ubiquitin ligase complex // cytoplasm	GO:0031624 // GO:0061630	ubiquitin conjugating enzyme binding // ubiquitin protein ligase activity	---	---
12952497	5.97647	6.20139	5.98983	5.9708	5.9122	5.85072	5.87884	6.23013	6.35335	6.06586	---	---	ENSDART00000169345	ENSEMBL	ensembl:known chromosome:GRCz10:15:40463:41708:1 gene:ENSDARG00000100284 gene_biotype:protein_coding transcript_biotype:protein_coding	FALSE	---	---	---	---	---	---	---	---
12952508	7.23909	7.13458	7.2631	7.44239	7.10967	7.44452	7.16894	7.00018	7.17709	7.02445	XM_005170841	son	XM_005170841	RefSeq	PREDICTED: Danio rerio SON DNA binding protein (son), transcript variant X5, mRNA.	FALSE	---	---	---	---	---	---	---	---
12952521	8.4985	8.20798	8.42559	8.59089	8.4346	8.49198	8.26792	8.11699	8.08084	8.11135	XM_005170841	son	XM_005170841	RefSeq	PREDICTED: Danio rerio SON DNA binding protein (son), transcript variant X5, mRNA.	FALSE	---	---	---	---	---	---	---	---
12952526	5.29286	5.38909	5.60733	5.94696	5.6603	5.20538	5.14797	5.29816	5.59738	5.28345	NM_001288775	wu:fa56d06	NM_001288775	RefSeq	Danio rerio wu:fa56d06 (wu:fa56d06), mRNA.	FALSE	---	---	---	---	---	---	---	---
12952537	2.31334	2.41476	2.30404	2.24456	2.28188	2.14253	2.33919	2.26238	2.29319	2.2516	XM_002660323	LOC100332229	XM_002660323	RefSeq	PREDICTED: Danio rerio histone H2A, sperm-like (LOC100332229), mRNA.	FALSE	---	---	GO:0000786 // GO:0005634 // GO:0005694	nucleosome // nucleus // chromosome	GO:0003677 // GO:0046982	DNA binding // protein heterodimerization activity	---	---
12952541	6.29715	6.43526	6.23615	6.28577	6.3438	6.44013	6.64643	6.63804	6.69185	6.653	---	---	NM_001005964	RefSeq	Danio rerio adaptor-related protein complex 3, sigma 1 subunit (ap3s1), mRNA.	TRUE	---	---	---	---	---	---	---	---
12952543	7.39506	7.33749	6.93237	6.6597	6.88501	6.8831	7.44795	7.09385	7.07865	6.93843	NM_131617	gart	NM_131617	RefSeq	Danio rerio phosphoribosylglycinamide formyltransferase (gart), mRNA.	FALSE	GO:0006189 // GO:0009058 // GO:0009113 // GO:0043009 // GO:0043010 // GO:0043473 // GO:0032259	'de novo' IMP biosynthetic process // biosynthetic process // purine nucleobase biosynthetic process // chordate embryonic development // camera-type eye development // pigmentation // methylation	GO:0005737 // GO:0016020 // GO:0016021	cytoplasm // membrane // integral component of membrane	GO:0003824 // GO:0004637 // GO:0004641 // GO:0004644 // GO:0005524 // GO:0008168 // GO:0016740 // GO:0016742 // GO:0046872	catalytic activity // phosphoribosylamine-glycine ligase activity // phosphoribosylformylglycinamidine cyclo-ligase activity // phosphoribosylglycinamide formyltransferase activity // ATP binding // methyltransferase activity // transferase activity // hydroxymethyl-, formyl- and related transferase activity // metal ion binding	---	---
12952568	6.65642	6.88455	6.75129	6.82134	6.85384	7.02293	6.58816	6.65657	6.80681	6.59082	XM_002666980	LOC100332351	XM_002666980	RefSeq	PREDICTED: Danio rerio uncharacterized LOC100332351 (LOC100332351), mRNA.	FALSE	---	---	---	---	---	---	---	---
12952574	4.8279	4.47928	4.50869	4.22021	4.28475	4.23596	4.15388	4.55387	4.26127	4.3604	XR_224683	LOC101886071	XR_224683	RefSeq	PREDICTED: Danio rerio uncharacterized LOC101886071 (LOC101886071), ncRNA.	FALSE	---	---	---	---	---	---	---	---
12952582	5.53898	5.94766	5.52398	5.53076	5.88539	5.72825	5.70815	5.67786	5.73389	5.58022	---	---	ENSDART00000130697	ENSEMBL	runt-related transcription factor 1 [gene_biotype:protein_coding transcript_biotype:protein_coding]	FALSE	GO:0001568 // GO:0006366 // GO:0006355 // GO:0007399 // GO:0010628 // GO:0030097 // GO:0030099 // GO:0030182 // GO:0035162 // GO:0045637 // GO:0045658 // GO:0045660 // GO:0060216 // GO:0098508	blood vessel development // transcription from RNA polymerase II promoter // regulation of transcription, DNA-templated // nervous system development // positive regulation of gene expression // hemopoiesis // myeloid cell differentiation // neuron differentiation // embryonic hemopoiesis // regulation of myeloid cell differentiation // regulation of neutrophil differentiation // positive regulat…	GO:0005634	nucleus	GO:0000981 // GO:0003677 // GO:0003700 // GO:0005524 // GO:0043565	RNA polymerase II transcription factor activity, sequence-specific DNA binding // DNA binding // transcription factor activity, sequence-specific DNA binding // ATP binding // sequence-specific DNA binding	---	---
12952591	5.04293	5.12523	4.79572	4.83246	5.03816	5.08036	4.83888	5.22249	5.20011	5.2237	XM_009305281	LOC100333907	XM_009305281	RefSeq	PREDICTED: Danio rerio chloride intracellular channel protein 4-like (LOC100333907), mRNA.	FALSE	---	---	---	---	---	---	---	---
12952609	6.295	5.83185	6.45911	6.50922	6.5617	5.86997	5.91697	5.86294	5.76547	5.64453	XM_005168312	si:ch211-132g1.3	XM_005168312	RefSeq	PREDICTED: Danio rerio si:ch211-132g1.3 (si:ch211-132g1.3), transcript variant X1, mRNA.	FALSE	---	---	GO:0016020 // GO:0016021	membrane // integral component of membrane	GO:0004872	receptor activity	---	---
12952626	3.01013	2.87973	3.10426	3.08791	3.21053	3.06218	3.01646	2.92504	3.08697	3.05678	NM_001040383	oxgr1a.1	NM_001040383	RefSeq	Danio rerio oxoglutarate (alpha-ketoglutarate) receptor 1a, tandem duplicate 1 (oxgr1a.1), mRNA.	FALSE	GO:0007186	G-protein coupled receptor signaling pathway	GO:0016020 // GO:0016021	membrane // integral component of membrane	GO:0004930	G-protein coupled receptor activity	---	---
12952628	2.92831	3.13935	2.79545	2.82582	3.17492	2.93788	2.63582	2.63582	3.05697	2.87234	NM_001145628	oxgr1a.3	NM_001145628	RefSeq	Danio rerio oxoglutarate (alpha-ketoglutarate) receptor 1a, tandem duplicate 3 (oxgr1a.3), mRNA.	FALSE	GO:0007186	G-protein coupled receptor signaling pathway	GO:0016020 // GO:0016021	membrane // integral component of membrane	GO:0004930	G-protein coupled receptor activity	---	---
12952630	3.22878	3.5765	3.21749	3.04453	3.3592	3.39553	2.97647	3.41773	3.25101	3.08796	NM_001145625	oxgr1a.2	NM_001145625	RefSeq	Danio rerio oxoglutarate (alpha-ketoglutarate) receptor 1a, tandem duplicate 2 (oxgr1a.2), mRNA.	FALSE	GO:0007186	G-protein coupled receptor signaling pathway	GO:0016020 // GO:0016021	membrane // integral component of membrane	GO:0004930	G-protein coupled receptor activity	---	---
12952651	3.43605	3.47913	3.37966	3.27843	3.22368	3.92265	3.43651	3.41425	3.35391	3.46972	XM_009305516	si:ch211-235f1.3	XM_009305516	RefSeq	PREDICTED: Danio rerio si:ch211-235f1.3 (si:ch211-235f1.3), mRNA.	FALSE	---	---	---	---	---	---	---	---
12952656	4.9716	3.10765	6.1868	5.92892	6.44947	3.28447	3.02101	3.30134	2.93139	3.18634	NM_001089560	ggact.3	NM_001089560	RefSeq	Danio rerio gamma-glutamylamine cyclotransferase, tandem duplicate 3 (ggact.3), mRNA.	FALSE	GO:0042219	cellular modified amino acid catabolic process	GO:0005575	cellular_component	GO:0003839 // GO:0003839 // GO:0016740 // GO:0016746	gamma-glutamylcyclotransferase activity // gamma-glutamylcyclotransferase activity // transferase activity // transferase activity, transferring acyl groups	---	---
12952658	4.14663	2.63507	4.5789	4.62661	4.98509	3.05871	2.52402	3.42057	3.05133	2.83925	NM_001004544	ggact.2	NM_001004544	RefSeq	Danio rerio gamma-glutamylamine cyclotransferase, tandem duplicate 2 (ggact.2), mRNA.	FALSE	GO:0042219	cellular modified amino acid catabolic process	GO:0005575	cellular_component	GO:0003839 // GO:0003839 // GO:0016740 // GO:0016746	gamma-glutamylcyclotransferase activity // gamma-glutamylcyclotransferase activity // transferase activity // transferase activity, transferring acyl groups	---	---
12952662	5.74265	4.98835	6.30254	6.14685	5.99471	5.00044	4.84407	5.33544	5.02549	5.24209	NM_001077717	ggact.1	NM_001077717	RefSeq	Danio rerio gamma-glutamylamine cyclotransferase, tandem duplicate 1 (ggact.1), mRNA.	FALSE	GO:0042219	cellular modified amino acid catabolic process	GO:0016020 // GO:0016021	membrane // integral component of membrane	GO:0003839 // GO:0003839 // GO:0016740 // GO:0016746	gamma-glutamylcyclotransferase activity // gamma-glutamylcyclotransferase activity // transferase activity // transferase activity, transferring acyl groups	---	---
12952669	7.31734	7.63844	7.00114	7.56285	7.37636	7.30129	7.46171	7.37465	7.80001	7.58083	NM_001305553	slitrk6	NM_001305553	RefSeq	Danio rerio SLIT and NTRK-like family, member 6 (slitrk6), mRNA.	FALSE	GO:0007409	axonogenesis	GO:0005887 // GO:0016020 // GO:0016021	integral component of plasma membrane // membrane // integral component of membrane	---	---	---	---
12952672	8.64558	8.8342	8.47662	9.43594	9.21732	8.64574	9.03619	8.70499	8.57423	8.92582	NM_001305553	slitrk6	NM_001305553	RefSeq	Danio rerio SLIT and NTRK-like family, member 6 (slitrk6), mRNA.	FALSE	GO:0007409	axonogenesis	GO:0005887 // GO:0016020 // GO:0016021	integral component of plasma membrane // membrane // integral component of membrane	---	---	---	---
12952678	9.00751	9.08432	9.01245	9.04085	9.09087	9.05439	8.98897	8.83827	8.51491	8.92035	NM_213347	ndfip2	NM_213347	RefSeq	Danio rerio Nedd4 family interacting protein 2 (ndfip2), mRNA.	FALSE	GO:0007034 // GO:0030001	vacuolar transport // metal ion transport	GO:0016020 // GO:0016021 // GO:0005622	membrane // integral component of membrane // intracellular	---	---	---	---
12952688	6.13413	5.97897	6.28891	6.25039	5.99639	6.11891	6.29364	5.87166	6.11303	6.16392	NM_001009887	mnx2b	NM_001009887	RefSeq	Danio rerio motor neuron and pancreas homeobox 2b (mnx2b), mRNA.	FALSE	GO:0006355 // GO:0021520	regulation of transcription, DNA-templated // spinal cord motor neuron cell fate specification	GO:0005634	nucleus	GO:0003677 // GO:0003700 // GO:0043565	DNA binding // transcription factor activity, sequence-specific DNA binding // sequence-specific DNA binding	---	---
12952693	9.60488	10.0876	9.80604	9.93362	9.74431	9.47317	10.0255	11.0206	11.112	11.1671	NM_001013261	fn1b	NM_001013261	RefSeq	Danio rerio fibronectin 1b (fn1b), mRNA.	FALSE	GO:0001756 // GO:0001756 // GO:0003128	somitogenesis // somitogenesis // heart field specification	GO:0005576	extracellular region	---	---	---	---
12952747	8.66872	8.49367	8.72287	8.63327	8.65504	8.39572	8.41565	8.62935	8.72873	8.56916	NM_212965	nrp2a	NM_212965	RefSeq	Danio rerio neuropilin 2a (nrp2a), mRNA.	FALSE	GO:0001525 // GO:0001570 // GO:0001755 // GO:0007411 // GO:0030947 // GO:0038084 // GO:0071526	angiogenesis // vasculogenesis // neural crest cell migration // axon guidance // regulation of vascular endothelial growth factor receptor signaling pathway // vascular endothelial growth factor signaling pathway // semaphorin-plexin signaling pathway	GO:0016020 // GO:0016021	membrane // integral component of membrane	GO:0005021 // GO:0017154 // GO:0046872	vascular endothelial growth factor-activated receptor activity // semaphorin receptor activity // metal ion binding	---	---
12952763	7.24005	7.22791	7.10819	7.2148	7.2723	7.03222	7.22345	7.27773	7.17916	7.25288	XM_009305600	pard3ba	XM_009305600	RefSeq	PREDICTED: Danio rerio par-3 family cell polarity regulator beta a (pard3ba), partial mRNA.	FALSE	---	---	---	---	---	---	---	---
12952782	7.16278	6.84168	6.7076	6.81353	6.89911	6.44257	6.97597	7.22208	6.64672	7.02124	XR_222666	si:ch1073-345a8.1	XR_222666	RefSeq	PREDICTED: Danio rerio si:ch1073-345a8.1 (si:ch1073-345a8.1), ncRNA.	FALSE	---	---	---	---	---	---	---	---
12952785	4.43075	4.54324	4.52943	4.41668	4.66155	4.59485	4.87323	4.48662	4.81856	4.57985	XM_009305644	mdh1b	XM_009305644	RefSeq	PREDICTED: Danio rerio zgc:153922 (zgc:153922), transcript variant X1, mRNA.	FALSE	GO:0005975 // GO:0006099 // GO:0006108 // GO:0055114	carbohydrate metabolic process // tricarboxylic acid cycle // malate metabolic process // oxidation-reduction process	---	---	GO:0000252 // GO:0003824 // GO:0004033 // GO:0004448 // GO:0004495 // GO:0008875 // GO:0016229 // GO:0016491 // GO:0016615 // GO:0016616 // GO:0018451 // GO:0018452 // GO:0018453 // GO:0019152 // GO:0032442 // GO:0032866 // GO:0032867 // GO:0033709 // GO:0033764 // GO:0033765 // GO:0034831 // GO:0034840 // GO:0035380 // GO:0035410 // GO:0043713 // GO:0044103 // GO:0044105 // GO:0048258 // GO:0051…	C-3 sterol dehydrogenase (C-4 sterol decarboxylase) activity // catalytic activity // aldo-keto reductase (NADP) activity // isocitrate dehydrogenase activity // mevaldate reductase activity // gluconate dehydrogenase activity // steroid dehydrogenase activity // oxidoreductase activity // malate dehydrogenase activity // oxidoreductase activity, acting on the CH-OH group of donors, NAD or NADP a…	---	---
12952799	7.05366	6.96569	6.89835	7.31774	7.28473	7.19131	6.99683	6.5908	6.45555	6.76577	NM_001020643	klf7a	NM_001020643	RefSeq	Danio rerio Kruppel-like factor 7a (klf7a), mRNA.	FALSE	---	---	---	---	GO:0003676 // GO:0046872	nucleic acid binding // metal ion binding	---	---
12952807	6.1378	6.08502	6.18735	6.22073	6.12872	6.10961	6.24845	6.89074	7.10138	6.79787	---	---	XM_009306080	RefSeq	PREDICTED: Danio rerio receptor tyrosine-protein kinase erbB-4-like (LOC101885162), transcript variant X1, mRNA.	TRUE	---	---	---	---	---	---	---	---
12952819	6.99215	7.23751	7.09208	7.12055	7.13696	7.26248	7.18197	7.22834	7.42268	7.20733	NM_001006035	pcnp	NM_001006035	RefSeq	Danio rerio PEST proteolytic signal containing nuclear protein (pcnp), mRNA.	FALSE	GO:0016567	protein ubiquitination	---	---	---	---	---	---
12952832	12.3902	12.5844	12.594	12.6137	12.548	12.618	12.5854	12.6277	12.6322	12.5934	NM_131619	mylz3	NM_131619	RefSeq	Danio rerio myosin, light polypeptide 3, skeletal muscle (mylz3), mRNA.	FALSE	---	---	---	---	GO:0005509	calcium ion binding	---	---
12952847	7.28021	7.11531	7.42315	7.66976	7.53657	7.49103	7.25325	7.3097	7.21507	7.01001	NM_001009891	lancl1	NM_001009891	RefSeq	Danio rerio LanC antibiotic synthetase component C-like 1 (bacterial) (lancl1), mRNA.	FALSE	GO:0007186 // GO:0008152	G-protein coupled receptor signaling pathway // metabolic process	GO:0005737 // GO:0005887 // GO:0016020	cytoplasm // integral component of plasma membrane // membrane	GO:0003824 // GO:0008270 // GO:0043295 // GO:0046872	catalytic activity // zinc ion binding // glutathione binding // metal ion binding	---	---
12952862	8.32224	8.26761	8.34484	8.16727	8.41766	8.49781	8.35457	8.31124	8.22939	8.52773	NM_001013498	eng1b	NM_001013498	RefSeq	Danio rerio engrailed homeobox 1b (eng1b), mRNA.	FALSE	GO:0006355 // GO:0007275 // GO:0048663	regulation of transcription, DNA-templated // multicellular organismal development // neuron fate commitment	GO:0005634	nucleus	GO:0003677 // GO:0043565	DNA binding // sequence-specific DNA binding	---	---
12952873	3.25584	3.48366	3.48705	3.6953	3.20778	3.15493	3.13637	3.32467	3.38583	3.14933	---	---	GENSCAN00000023602	ENSEMBL	cdna:genscan chromosome:GRCz10:1:7234044:7236329:1 transcript_biotype:protein_coding	FALSE	---	---	---	---	---	---	---	---
12952882	3.8292	4.14635	4.01756	3.94027	3.94971	3.72606	3.97814	3.79331	4.07138	3.83715	---	---	GENSCAN00000003176	ENSEMBL	cdna:genscan scaffold:GRCz10:KN150173.1:4312:12581:1 transcript_biotype:protein_coding	FALSE	---	---	---	---	---	---	---	---
12952887	4.26115	4.14524	4.07797	3.80302	4.01699	4.26801	3.90219	4.18905	4.15496	4.29073	XM_009298343	si:dkey-79f11.4	XM_009298343	RefSeq	PREDICTED: Danio rerio si:dkey-79f11.4 (si:dkey-79f11.4), partial mRNA.	FALSE	---	---	---	---	---	---	---	---
12952893	6.5739	6.92402	6.92447	7.67707	7.06322	6.99485	6.65919	6.78485	6.6943	6.6061	XM_009306153	si:dkeyp-9d4.3	XM_009306153	RefSeq	PREDICTED: Danio rerio si:dkeyp-9d4.3 (si:dkeyp-9d4.3), transcript variant X1, mRNA.	FALSE	---	---	---	---	---	---	---	---
12952913	9.11371	9.22653	9.13415	9.04861	9.11719	9.07611	9.13704	9.26962	8.96746	9.11406	XM_005170874	LOC101882918	XM_005170874	RefSeq	PREDICTED: Danio rerio protein FAM83G-like (LOC101882918), transcript variant X1, mRNA.	FALSE	---	---	---	---	---	---	---	---
12952920	3.89916	4.25592	4.17536	4.06675	4.26316	4.01315	3.7423	3.80441	3.86495	3.97976	NM_001030080	grapb	NM_001030080	RefSeq	Danio rerio GRB2-related adaptor protein b (grapb), mRNA.	FALSE	---	---	GO:0005575	cellular_component	---	---	---	---
12952927	7.35301	7.08857	7.47348	8.01535	7.67835	7.39918	7.06159	6.88061	6.89388	6.98769	NM_001100441	syngr3b	NM_001100441	RefSeq	Danio rerio synaptogyrin 3b (syngr3b), mRNA.	FALSE	GO:0008150	biological_process	GO:0016020 // GO:0016021 // GO:0030672 // GO:0031594 // GO:0030672 // GO:0031594	membrane // integral component of membrane // synaptic vesicle membrane // neuromuscular junction // synaptic vesicle membrane // neuromuscular junction	GO:0003674	molecular_function	---	---
12952935	7.09967	7.1418	6.93794	6.98623	6.64152	7.09682	7.33645	7.17638	7.06554	7.25573	NM_001013300	zgc:112980	NM_001013300	RefSeq	Danio rerio zgc:112980 (zgc:112980), mRNA.	FALSE	GO:0008150	biological_process	GO:0005575	cellular_component	GO:0003674	molecular_function	---	---
12952956	7.31119	6.93466	7.19846	7.17004	7.05725	7.08357	6.99726	7.5859	7.52152	7.51778	XM_693706	ptcd1	XM_693706	RefSeq	PREDICTED: Danio rerio pentatricopeptide repeat domain 1 (ptcd1), mRNA.	FALSE	---	---	---	---	---	---	---	---
12952965	4.62012	4.37326	4.48294	4.44767	4.2676	4.63881	3.69983	4.23282	4.60062	4.38806	XM_005170876	LOC101883376	XM_005170876	RefSeq	PREDICTED: Danio rerio endonuclease domain-containing 1 protein-like (LOC101883376), mRNA.	FALSE	---	---	---	---	---	---	---	---
12952968	2.782	2.98673	2.93607	3.28168	3.32439	2.98982	2.62689	3.00257	2.60451	2.79014	XM_009306395	LOC101885778	XM_009306395	RefSeq	PREDICTED: Danio rerio endonuclease domain-containing 1 protein-like (LOC101885778), mRNA.	FALSE	---	---	---	---	---	---	---	---
12952972	3.99285	4.09009	4.01315	4.0577	3.99431	4.17189	3.85872	3.84546	3.96351	4.00739	XM_009306398	LOC103911895	XM_009306398	RefSeq	PREDICTED: Danio rerio endonuclease domain-containing 1 protein-like (LOC103911895), mRNA.	FALSE	---	---	---	---	---	---	---	---
12952976	6.40985	5.92637	6.27562	5.92098	6.3091	6.25947	6.33272	6.65183	6.43733	6.48778	NM_001030245	fbxl18	NM_001030245	RefSeq	Danio rerio F-box and leucine-rich repeat protein 18 (fbxl18), mRNA.	FALSE	GO:0016567 // GO:0031146 // GO:0016567 // GO:0031146	protein ubiquitination // SCF-dependent proteasomal ubiquitin-dependent protein catabolic process // protein ubiquitination // SCF-dependent proteasomal ubiquitin-dependent protein catabolic process	GO:0005737 // GO:0019005 // GO:0005737 // GO:0019005	cytoplasm // SCF ubiquitin ligase complex // cytoplasm // SCF ubiquitin ligase complex	GO:0061630 // GO:0061630	ubiquitin protein ligase activity // ubiquitin protein ligase activity	---	---
12952982	9.88602	9.65559	9.89433	9.84135	9.87238	9.79021	9.787	9.85599	9.54749	9.61404	ENSDART00000054987	actb1	ENSDART00000054987	ENSEMBL	actin, beta 1 [gene_biotype:protein_coding transcript_biotype:protein_coding]	FALSE	GO:0006368	transcription elongation from RNA polymerase II promoter	GO:0005737 // GO:0005856 // GO:0005856 // GO:0005886 // GO:0005925 // GO:0097433 // GO:0008023	cytoplasm // cytoskeleton // cytoskeleton // plasma membrane // focal adhesion // dense body // transcription elongation factor complex	GO:0000166 // GO:0005524	nucleotide binding // ATP binding	---	---
12952994	3.38212	3.52235	3.29352	3.34328	3.34545	3.23133	3.33172	3.05457	3.40821	3.07246	NM_001039066	abcg2b	NM_001039066	RefSeq	Danio rerio ATP-binding cassette, sub-family G (WHITE), member 2b (abcg2b), mRNA.	FALSE	GO:0008152	metabolic process	GO:0016020 // GO:0016021	membrane // integral component of membrane	GO:0000166 // GO:0005524 // GO:0016887	nucleotide binding // ATP binding // ATPase activity	---	---
12953011	4.83049	5.17017	4.78398	5.24945	5.37684	4.8748	4.69248	4.74754	4.94766	4.78002	XM_009306215	grin2ab	XM_009306215	RefSeq	PREDICTED: Danio rerio glutamate receptor, ionotropic, N-methyl D-aspartate 2A, b (grin2ab), mRNA.	FALSE	GO:0006810 // GO:0006811 // GO:0034220 // GO:0035235 // GO:0035249 // GO:0034220 // GO:0035235 // GO:0035249	transport // ion transport // ion transmembrane transport // ionotropic glutamate receptor signaling pathway // synaptic transmission, glutamatergic // ion transmembrane transport // ionotropic glutamate receptor signaling pathway // synaptic transmission, glutamatergic	GO:0005886 // GO:0005886 // GO:0016020 // GO:0016021 // GO:0017146 // GO:0030054 // GO:0030425 // GO:0045202 // GO:0045211 // GO:0045211 // GO:0005886 // GO:0017146 // GO:0030425 // GO:0045211	plasma membrane // plasma membrane // membrane // integral component of membrane // NMDA selective glutamate receptor complex // cell junction // dendrite // synapse // postsynaptic membrane // postsynaptic membrane // plasma membrane // NMDA selective glutamate receptor complex // dendrite // postsynaptic membrane	GO:0004872 // GO:0004970 // GO:0004972 // GO:0005216 // GO:0005234 // GO:0005234 // GO:0004972 // GO:0005234	receptor activity // ionotropic glutamate receptor activity // NMDA glutamate receptor activity // ion channel activity // extracellular-glutamate-gated ion channel activity // extracellular-glutamate-gated ion channel activity // NMDA glutamate receptor activity // extracellular-glutamate-gated ion channel activity	---	---
12953026	5.57731	5.64519	5.13303	5.41802	5.25852	5.47999	5.59188	5.58347	5.51547	5.52939	---	---	ENSDART00000160508	ENSEMBL	havana:known chromosome:GRCz10:7:42914461:42916300:-1 gene:ENSDARG00000098092 gene_biotype:processed_transcript transcript_biotype:sense_intronic	TRUE	---	---	---	---	---	---	---	---
12953029	2.74368	2.84274	2.68144	2.46322	3.0185	2.73788	2.72172	2.69485	2.87837	2.63196	XM_005170845	socs1b	XM_005170845	RefSeq	PREDICTED: Danio rerio suppressor of cytokine signaling 1b (socs1b), transcript variant X1, mRNA.	FALSE	GO:0019221 // GO:0046426 // GO:0046627 // GO:0016567 // GO:0035556 // GO:0046426 // GO:0060334	cytokine-mediated signaling pathway // negative regulation of JAK-STAT cascade // negative regulation of insulin receptor signaling pathway // protein ubiquitination // intracellular signal transduction // negative regulation of JAK-STAT cascade // regulation of interferon-gamma-mediated signaling pathway	GO:0005737 // GO:0005737	cytoplasm // cytoplasm	GO:0004860	protein kinase inhibitor activity	---	---
12953034	4.81574	4.83503	4.35495	4.78579	4.71862	4.94852	4.8075	4.83139	4.75774	4.96164	BC124366	si:ch73-191k20.4	BC124366	GenBank	Danio rerio cDNA clone IMAGE:5604345.	FALSE	---	---	---	---	---	---	---	---
12953039	6.72042	6.29689	6.59974	6.22918	4.87373	5.70645	5.4336	6.74349	5.90826	6.46411	XR_662955	LOC103911865	XR_662955	RefSeq	PREDICTED: Danio rerio uncharacterized LOC103911865 (LOC103911865), ncRNA.	FALSE	---	---	---	---	---	---	---	---
12953042	6.81694	7.18118	6.80531	6.98083	6.86449	6.99743	6.85903	7.07673	7.06861	6.82048	XM_003197620	si:ch211-14k19.8	XM_003197620	RefSeq	PREDICTED: Danio rerio si:ch211-14k19.8 (si:ch211-14k19.8), mRNA.	FALSE	---	---	GO:0016020 // GO:0016021	membrane // integral component of membrane	---	---	---	---
12953058	7.41298	7.29017	7.40897	7.30138	7.25097	7.16634	7.49018	7.80553	7.75649	7.80438	NM_001003418	ndufab1a	NM_001003418	RefSeq	Danio rerio NADH dehydrogenase (ubiquinone) 1, alpha/beta subcomplex, 1a (ndufab1a), mRNA.	FALSE	GO:0006629 // GO:0006631 // GO:0006633	lipid metabolic process // fatty acid metabolic process // fatty acid biosynthetic process	---	---	---	---	---	---
12953064	5.44963	5.83999	5.50868	5.39935	5.28012	5.61616	5.79939	5.86668	5.85923	5.60438	XM_001919731	palb2	XM_001919731	RefSeq	PREDICTED: Danio rerio partner and localizer of BRCA2 (palb2), mRNA.	FALSE	---	---	---	---	---	---	---	---
12953085	6.47169	6.56643	5.93499	6.19596	6.45024	5.89454	6.16548	6.41537	6.35295	6.5314	XM_001919315	ern2	XM_001919315	RefSeq	PREDICTED: Danio rerio endoplasmic reticulum to nucleus signaling 2 (ern2), transcript variant X1, mRNA.	FALSE	GO:0006397 // GO:0006468	mRNA processing // protein phosphorylation	---	---	GO:0004540 // GO:0004672 // GO:0005524	ribonuclease activity // protein kinase activity // ATP binding	---	---
12953106	2.98313	2.89446	3.24342	3.19078	3.02768	2.8736	2.80283	2.90945	2.84243	2.93394	NM_001166125	gng13a	NM_001166125	RefSeq	Danio rerio guanine nucleotide binding protein (G protein), gamma 13a (gng13a), transcript variant 1, mRNA.	FALSE	GO:0007165 // GO:0007186	signal transduction // G-protein coupled receptor signaling pathway	GO:0005834	heterotrimeric G-protein complex	GO:0004871	signal transducer activity	---	---
12953113	3.7635	3.71551	4.38889	4.00418	3.88888	3.90449	3.78542	3.97056	4.24329	4.05663	NM_001040241	zgc:136472	NM_001040241	RefSeq	Danio rerio zgc:136472 (zgc:136472), mRNA.	FALSE	GO:0006457 // GO:0034976 // GO:0045454 // GO:1902175 // GO:0006457 // GO:0019511 // GO:0034976 // GO:1902175	protein folding // response to endoplasmic reticulum stress // cell redox homeostasis // regulation of oxidative stress-induced intrinsic apoptotic signaling pathway // protein folding // peptidyl-proline hydroxylation // response to endoplasmic reticulum stress // regulation of oxidative stress-induced intrinsic apoptotic signaling pathway	GO:0005623	cell	GO:0003756 // GO:0031545 // GO:0003756 // GO:0031545	protein disulfide isomerase activity // peptidyl-proline 4-dioxygenase activity // protein disulfide isomerase activity // peptidyl-proline 4-dioxygenase activity	---	---
12953125	5.11774	5.17581	5.19373	5.09228	5.14519	5.21853	5.15202	4.95596	4.76532	4.87247	NM_001105118	ubn1	NM_001105118	RefSeq	Danio rerio ubinuclein 1 (ubn1), mRNA.	FALSE	GO:0006357 // GO:0016568	regulation of transcription from RNA polymerase II promoter // chromatin modification	GO:0005634 // GO:0005634	nucleus // nucleus	GO:0003677 // GO:0003700	DNA binding // transcription factor activity, sequence-specific DNA binding	---	---
12953144	6.80389	6.76716	6.77511	6.68853	6.78202	6.72588	7.13272	6.7871	6.66362	6.73953	NM_001312897	micall2b	NM_001312897	RefSeq	Danio rerio mical-like 2b (micall2b), transcript variant 1, mRNA.	FALSE	---	---	---	---	GO:0008270 // GO:0046872	zinc ion binding // metal ion binding	---	---
12953166	6.09155	6.38993	5.70776	5.36721	5.63787	6.00364	6.18652	6.0609	6.173	5.83825	ENSDART00000110790	si:ch73-12o23.1	ENSDART00000110790	ENSEMBL	si:ch73-12o23.1 [gene_biotype:protein_coding transcript_biotype:protein_coding]	FALSE	GO:0005975 // GO:0008152	carbohydrate metabolic process // metabolic process	GO:0016020 // GO:0016021	membrane // integral component of membrane	GO:0003824 // GO:0004553 // GO:0030246 // GO:0016787 // GO:0016798	catalytic activity // hydrolase activity, hydrolyzing O-glycosyl compounds // carbohydrate binding // hydrolase activity // hydrolase activity, acting on glycosyl bonds	---	---
12953168	7.1445	7.34865	6.88034	6.90009	6.80969	7.17175	7.28191	7.3103	7.4364	7.34484	XM_002660364	si:ch73-12o23.1	XM_002660364	RefSeq	PREDICTED: Danio rerio lysosomal alpha-glucosidase (LOC100332784), transcript variant X1, mRNA.	FALSE	GO:0005975 // GO:0008152	carbohydrate metabolic process // metabolic process	GO:0016020 // GO:0016021	membrane // integral component of membrane	GO:0003824 // GO:0004553 // GO:0016787 // GO:0016798 // GO:0030246	catalytic activity // hydrolase activity, hydrolyzing O-glycosyl compounds // hydrolase activity // hydrolase activity, acting on glycosyl bonds // carbohydrate binding	---	---
12953187	4.04688	3.76408	3.62769	3.71295	3.78349	3.86032	3.82844	3.41849	3.2587	3.43344	NM_001080692	ugt5b4	NM_001080692	RefSeq	Danio rerio UDP glucuronosyltransferase 5 family, polypeptide B4 (ugt5b4), mRNA.	FALSE	GO:0008152 // GO:0009813 // GO:0032870 // GO:0052696 // GO:0009813 // GO:0032870 // GO:0052696	metabolic process // flavonoid biosynthetic process // cellular response to hormone stimulus // flavonoid glucuronidation // flavonoid biosynthetic process // cellular response to hormone stimulus // flavonoid glucuronidation	GO:0016020 // GO:0016021 // GO:0043231 // GO:0043231	membrane // integral component of membrane // intracellular membrane-bounded organelle // intracellular membrane-bounded organelle	GO:0015020 // GO:0016740 // GO:0016758 // GO:0015020	glucuronosyltransferase activity // transferase activity // transferase activity, transferring hexosyl groups // glucuronosyltransferase activity	---	---
12953200	5.15976	4.91968	4.65335	4.87594	4.81038	4.93882	4.92398	4.64848	4.532	4.70564	NM_001177494	ugt5b3	NM_001177494	RefSeq	Danio rerio UDP glucuronosyltransferase 5 family, polypeptide B3 (ugt5b3), mRNA.	FALSE	GO:0008152 // GO:0009813 // GO:0032870 // GO:0052696 // GO:0009813 // GO:0032870 // GO:0052696	metabolic process // flavonoid biosynthetic process // cellular response to hormone stimulus // flavonoid glucuronidation // flavonoid biosynthetic process // cellular response to hormone stimulus // flavonoid glucuronidation	GO:0016020 // GO:0016021 // GO:0043231 // GO:0043231	membrane // integral component of membrane // intracellular membrane-bounded organelle // intracellular membrane-bounded organelle	GO:0015020 // GO:0016740 // GO:0016758 // GO:0015020	glucuronosyltransferase activity // transferase activity // transferase activity, transferring hexosyl groups // glucuronosyltransferase activity	---	---
12953203	6.1823	6.12201	5.88086	5.85325	5.80494	5.80866	5.72207	5.49841	5.38172	5.56807	NM_001177499	ugt5b2	NM_001177499	RefSeq	Danio rerio UDP glucuronosyltransferase 5 family, polypeptide B2 (ugt5b2), mRNA.	FALSE	GO:0008152 // GO:0009813 // GO:0032870 // GO:0052696 // GO:0009813 // GO:0032870 // GO:0052696	metabolic process // flavonoid biosynthetic process // cellular response to hormone stimulus // flavonoid glucuronidation // flavonoid biosynthetic process // cellular response to hormone stimulus // flavonoid glucuronidation	GO:0016020 // GO:0016021 // GO:0043231 // GO:0043231	membrane // integral component of membrane // intracellular membrane-bounded organelle // intracellular membrane-bounded organelle	GO:0015020 // GO:0016740 // GO:0016758 // GO:0015020	glucuronosyltransferase activity // transferase activity // transferase activity, transferring hexosyl groups // glucuronosyltransferase activity	---	---
12953208	7.55834	7.36921	7.51034	7.12766	7.088	7.34812	7.31077	7.39811	7.4292	7.56932	NM_200912	mad1l1	NM_200912	RefSeq	Danio rerio MAD1 mitotic arrest deficient-like 1 (mad1l1), mRNA.	FALSE	GO:0007094	mitotic spindle assembly checkpoint	---	---	GO:0003674	molecular_function	---	---
12953233	8.48754	8.52803	8.38527	8.50339	8.54309	8.59398	8.64978	8.41706	8.53645	8.67269	NM_200325	zgc:56409	NM_200325	RefSeq	Danio rerio zgc:56409 (zgc:56409), mRNA.	FALSE	GO:0008150	biological_process	GO:0005575	cellular_component	GO:0003674	molecular_function	---	---
12953244	7.80777	7.94067	7.84793	7.79153	7.72714	7.52902	7.83265	7.54683	7.39054	7.50569	NM_001145568	tmem8a	NM_001145568	RefSeq	Danio rerio transmembrane protein 8A (tmem8a), mRNA.	FALSE	---	---	GO:0005886 // GO:0016020 // GO:0016021	plasma membrane // membrane // integral component of membrane	---	---	---	---
12953260	7.1493	8.64268	7.61275	7.61151	7.67462	6.48449	7.07765	6.04863	5.70872	5.77056	XR_224699	LOC101884122	XR_224699	RefSeq	PREDICTED: Danio rerio uncharacterized LOC101884122 (LOC101884122), ncRNA.	FALSE	---	---	---	---	---	---	---	---
12953274	5.03774	4.76767	4.58884	4.52319	4.5768	5.11329	4.07849	6.12699	5.25	6.15078	XM_002660371	si:dkeyp-75b4.9	XM_002660371	RefSeq	PREDICTED: Danio rerio si:dkeyp-75b4.9 (si:dkeyp-75b4.9), mRNA.	FALSE	---	---	---	---	GO:0005525	GTP binding	---	---
12953285	7.52569	7.41488	7.30053	7.51588	7.60108	7.07285	7.43032	7.25559	7.62747	7.41812	NM_200308	rnf175	NM_200308	RefSeq	Danio rerio ring finger protein 175 (rnf175), mRNA.	FALSE	GO:0016567 // GO:0030433 // GO:0030968 // GO:0016567 // GO:0030433 // GO:0030968	protein ubiquitination // ER-associated ubiquitin-dependent protein catabolic process // endoplasmic reticulum unfolded protein response // protein ubiquitination // ER-associated ubiquitin-dependent protein catabolic process // endoplasmic reticulum unfolded protein response	GO:0000139 // GO:0005789 // GO:0016020 // GO:0016021 // GO:0000139 // GO:0005789	Golgi membrane // endoplasmic reticulum membrane // membrane // integral component of membrane // Golgi membrane // endoplasmic reticulum membrane	GO:0008270 // GO:0046872 // GO:0061630 // GO:0061630	zinc ion binding // metal ion binding // ubiquitin protein ligase activity // ubiquitin protein ligase activity	---	---
12953301	9.29496	9.33667	9.30172	9.17406	9.20658	9.31967	9.40625	9.44373	9.17741	9.25421	NM_001194989	fga	NM_001194989	RefSeq	Danio rerio fibrinogen alpha chain (fga), mRNA.	FALSE	GO:0007165 // GO:0030168 // GO:0051258 // GO:0072378	signal transduction // platelet activation // protein polymerization // blood coagulation, fibrin clot formation	GO:0005577	fibrinogen complex	GO:0005102 // GO:0030674	receptor binding // protein binding, bridging	---	---
12953322	9.35449	9.53221	9.38792	9.22807	9.19068	9.27092	9.74285	9.62738	9.55848	9.53017	NM_001194989	fga	NM_001194989	RefSeq	Danio rerio fibrinogen alpha chain (fga), mRNA.	FALSE	GO:0007165 // GO:0030168 // GO:0051258 // GO:0072378	signal transduction // platelet activation // protein polymerization // blood coagulation, fibrin clot formation	GO:0005577	fibrinogen complex	GO:0005102 // GO:0030674	receptor binding // protein binding, bridging	---	---
12953325	6.47313	6.54567	6.65177	6.93565	6.50226	6.86818	6.50224	6.79155	6.60955	6.80244	XM_009306318	npy2rl	XM_009306318	RefSeq	PREDICTED: Danio rerio neuropeptide Y receptor Y2, like (npy2rl), mRNA.	FALSE	GO:0007165 // GO:0007166 // GO:0007186 // GO:0007186 // GO:0007166 // GO:0007186 // GO:0007218	signal transduction // cell surface receptor signaling pathway // G-protein coupled receptor signaling pathway // G-protein coupled receptor signaling pathway // cell surface receptor signaling pathway // G-protein coupled receptor signaling pathway // neuropeptide signaling pathway	GO:0005887 // GO:0016020 // GO:0016021 // GO:0005887	integral component of plasma membrane // membrane // integral component of membrane // integral component of plasma membrane	GO:0004871 // GO:0004930 // GO:0004930 // GO:0004983 // GO:0042923 // GO:0004930	signal transducer activity // G-protein coupled receptor activity // G-protein coupled receptor activity // neuropeptide Y receptor activity // neuropeptide binding // G-protein coupled receptor activity	---	---
12953340	2.63881	2.81704	3.26092	2.73551	2.69263	2.868	2.72559	2.66667	2.78218	2.63755	---	---	ENSDART00000152408	ENSEMBL	si:dkey-58j19.6 [gene_biotype:processed_transcript transcript_biotype:processed_transcript]	FALSE	---	---	---	---	---	---	---	---
12953343	5.09952	4.77405	4.84768	5.25558	4.9462	4.39423	5.08832	4.77587	5.02529	4.64304	XM_003197622	LOC557811	XM_003197622	RefSeq	PREDICTED: Danio rerio FERM domain-containing protein 7-like (LOC557811), transcript variant X2, mRNA.	FALSE	---	---	---	---	---	---	---	---
12953355	7.11784	7.02959	7.21968	6.95551	6.82178	7.02678	6.90501	6.9279	6.64451	7.0279	NM_001039805	tnrc5	NM_001039805	RefSeq	Danio rerio trinucleotide repeat containing 5 (tnrc5), mRNA.	FALSE	GO:0002376 // GO:0045087	immune system process // innate immune response	GO:0005783	endoplasmic reticulum	---	---	---	---
12953366	4.19836	3.96969	4.33075	4.31661	4.49486	4.23951	4.193	4.01526	4.37821	4.02418	NM_001044827	trpc5a	NM_001044827	RefSeq	Danio rerio transient receptor potential cation channel, subfamily C, member 5a (trpc5a), mRNA.	FALSE	GO:0006810 // GO:0006811 // GO:0006828 // GO:0051480 // GO:0055085 // GO:0070588	transport // ion transport // manganese ion transport // cytosolic calcium ion homeostasis // transmembrane transport // calcium ion transmembrane transport	GO:0005887 // GO:0016020 // GO:0016021	integral component of plasma membrane // membrane // integral component of membrane	GO:0005216 // GO:0005262 // GO:0015279 // GO:0070679	ion channel activity // calcium channel activity // store-operated calcium channel activity // inositol 1,4,5 trisphosphate binding	---	---
12953386	3.6096	3.54467	3.73137	3.30128	3.71743	3.44802	3.43352	3.42951	3.5435	3.61813	NM_001082892	zgc:174945	NM_001082892	RefSeq	Danio rerio zgc:174945 (zgc:174945), mRNA.	FALSE	GO:0008150	biological_process	GO:0005575	cellular_component	GO:0003674	molecular_function	---	---
12953390	2.3697	2.32287	2.38112	2.38057	2.52898	2.51358	2.40891	2.41848	2.37934	2.3679	XM_009306327	si:dkey-31e10.1	XM_009306327	RefSeq	PREDICTED: Danio rerio sc:d0661 (sc:d0661), transcript variant X1, mRNA.	FALSE	GO:0007156 // GO:0007157 // GO:0008037	homophilic cell adhesion via plasma membrane adhesion molecules // heterophilic cell-cell adhesion via plasma membrane cell adhesion molecules // cell recognition	GO:0005887 // GO:0005913 // GO:0016020 // GO:0016021	integral component of plasma membrane // cell-cell adherens junction // membrane // integral component of membrane	GO:0004872 // GO:0005102 // GO:0042803 // GO:0050839	receptor activity // receptor binding // protein homodimerization activity // cell adhesion molecule binding	---	---
12953395	2.6064	2.58878	2.84828	2.24359	2.81279	2.75724	2.58363	2.53593	2.53168	2.52595	XM_003197623	LOC100536909	XM_003197623	RefSeq	PREDICTED: Danio rerio OX-2 membrane glycoprotein-like (LOC100536909), mRNA.	FALSE	---	---	---	---	---	---	---	---
12953399	3.52383	3.17426	3.9958	3.95756	3.94842	3.41544	3.52131	3.25474	3.17959	3.28154	XM_009306342	si:dkey-31e10.6	XM_009306342	RefSeq	PREDICTED: Danio rerio si:dkey-31e10.6 (si:dkey-31e10.6), mRNA.	FALSE	---	---	---	---	---	---	---	---
12953409	5.09176	5.31801	5.11774	5.23729	5.07016	4.81799	5.05029	5.05819	5.21257	4.93055	---	---	GENSCAN00000034957	ENSEMBL	cdna:genscan chromosome:GRCz10:1:10055658:10066508:-1 transcript_biotype:protein_coding	FALSE	---	---	---	---	---	---	---	---
12953411	4.32219	4.63298	4.3194	4.24646	4.34593	4.20559	4.67404	4.37372	4.45676	4.40317	XM_002660374	si:ch73-222h13.1	XM_002660374	RefSeq	PREDICTED: Danio rerio si:ch73-222h13.1 (si:ch73-222h13.1), mRNA.	FALSE	---	---	---	---	---	---	---	---
12953436	3.79939	3.79743	4.01706	3.90159	3.87556	3.80733	3.86005	4.00146	4.03109	3.93789	NM_001278848	crfb15	NM_001278848	RefSeq	Danio rerio cytokine receptor family member B15 (crfb15), mRNA.	FALSE	GO:0019221	cytokine-mediated signaling pathway	GO:0005886 // GO:0016020 // GO:0016021 // GO:0016021 // GO:0005886 // GO:0016021	plasma membrane // membrane // integral component of membrane // integral component of membrane // plasma membrane // integral component of membrane	GO:0004896 // GO:0004896	cytokine receptor activity // cytokine receptor activity	---	---
12953448	7.0258	7.1089	7.11076	7.16617	6.92931	6.80579	7.27428	7.60489	7.63299	7.4445	NM_131785	dmd	NM_131785	RefSeq	Danio rerio dystrophin (dmd), mRNA.	FALSE	GO:0007517 // GO:0007519 // GO:0007525 // GO:0016203 // GO:0016203 // GO:0016203 // GO:0045214 // GO:0048741 // GO:0055002 // GO:0061053	muscle organ development // skeletal muscle tissue development // somatic muscle development // muscle attachment // muscle attachment // muscle attachment // sarcomere organization // skeletal muscle fiber development // striated muscle cell development // somite development	GO:0016010 // GO:0042383	dystrophin-associated glycoprotein complex // sarcolemma	GO:0002162 // GO:0003779 // GO:0005200 // GO:0008270	dystroglycan binding // actin binding // structural constituent of cytoskeleton // zinc ion binding	---	---
12953523	7.833	7.57152	7.4997	6.94865	6.88966	7.67369	7.75981	7.6714	7.94869	7.85895	XM_001921844	casc5	XM_001921844	RefSeq	PREDICTED: Danio rerio cancer susceptibility candidate 5 (casc5), transcript variant X1, mRNA.	FALSE	---	---	---	---	---	---	---	---
12953548	6.63732	6.60274	6.37847	6.5526	6.52606	6.52071	6.79721	6.60644	6.93817	6.51257	XM_009306373	sdk1b	XM_009306373	RefSeq	PREDICTED: Danio rerio sidekick cell adhesion molecule 1b (sdk1b), transcript variant X1, mRNA.	FALSE	---	---	GO:0016020 // GO:0016021	membrane // integral component of membrane	---	---	---	---
12953586	3.53799	3.34708	3.5854	3.63655	3.78462	3.57729	3.43362	3.47851	3.33506	3.47221	XM_001338431	si:dkey-26i13.7	XM_001338431	RefSeq	PREDICTED: Danio rerio si:dkey-26i13.7 (si:dkey-26i13.7), mRNA.	FALSE	GO:0016051	carbohydrate biosynthetic process	GO:0016020 // GO:0016021	membrane // integral component of membrane	GO:0008146	sulfotransferase activity	---	---
12953588	2.19314	2.283	2.5177	2.38702	2.19688	2.15366	2.22632	2.27168	2.3404	2.28736	XM_003197630	si:dkey-26i13.6	XM_003197630	RefSeq	PREDICTED: Danio rerio si:dkey-26i13.6 (si:dkey-26i13.6), mRNA.	FALSE	GO:0016051	carbohydrate biosynthetic process	GO:0016021	integral component of membrane	GO:0008146	sulfotransferase activity	---	---
12953590	3.97226	4.31297	4.05714	4.04906	4.22992	3.99026	4.03109	4.27952	4.31297	4.0288	XM_001338142	si:dkey-26i13.5	XM_001338142	RefSeq	PREDICTED: Danio rerio si:dkey-26i13.5 (si:dkey-26i13.5), mRNA.	FALSE	GO:0016051	carbohydrate biosynthetic process	GO:0016021	integral component of membrane	GO:0008146	sulfotransferase activity	---	---
12953592	2.55847	2.33324	2.59883	2.35386	2.55812	2.42775	2.44363	2.5561	2.7168	2.55489	XM_001338078	si:dkey-26i13.3	XM_001338078	RefSeq	PREDICTED: Danio rerio si:dkey-26i13.3 (si:dkey-26i13.3), mRNA.	FALSE	GO:0016051	carbohydrate biosynthetic process	GO:0016021	integral component of membrane	GO:0008146	sulfotransferase activity	---	---
12953595	2.95155	3.05121	2.8397	2.9812	2.85614	3.21163	2.92559	2.86889	2.78164	2.72432	XM_001338014	si:dkey-26i13.4	XM_001338014	RefSeq	PREDICTED: Danio rerio si:dkey-26i13.4 (si:dkey-26i13.4), mRNA.	FALSE	GO:0016051	carbohydrate biosynthetic process	GO:0016021	integral component of membrane	GO:0008146	sulfotransferase activity	---	---
12953599	5.65772	5.58491	5.46958	5.3466	5.55402	5.45854	5.95984	5.79222	6.06563	5.81579	NM_001040305	brat1	NM_001040305	RefSeq	Danio rerio BRCA1-associated ATM activator 1 (brat1), mRNA.	FALSE	GO:0001934 // GO:0006974 // GO:0006974 // GO:0010212	positive regulation of protein phosphorylation // cellular response to DNA damage stimulus // cellular response to DNA damage stimulus // response to ionizing radiation	GO:0005634 // GO:0005634 // GO:0005737 // GO:0005737	nucleus // nucleus // cytoplasm // cytoplasm	---	---	---	---
12953614	4.98315	4.69529	5.13858	5.20726	4.91871	4.77599	4.92398	4.83193	5.26722	4.79137	XM_005159825	LOC101884829	XM_005159825	RefSeq	PREDICTED: Danio rerio neuropeptide FF receptor 1-like (LOC101884829), mRNA.	FALSE	GO:0007186	G-protein coupled receptor signaling pathway	GO:0016020 // GO:0016021	membrane // integral component of membrane	GO:0004930	G-protein coupled receptor activity	---	---
12953616	9.71248	9.76159	9.75926	10.1034	10.1491	9.85812	9.64654	9.22106	9.02869	9.58573	NM_001037387	ttyh3b	NM_001037387	RefSeq	Danio rerio tweety family member 3b (ttyh3b), mRNA.	FALSE	GO:0006810 // GO:0006811 // GO:0006821 // GO:1902476	transport // ion transport // chloride transport // chloride transmembrane transport	GO:0005886 // GO:0016020 // GO:0016021 // GO:0034707	plasma membrane // membrane // integral component of membrane // chloride channel complex	GO:0005254	chloride channel activity	---	---
12953632	7.36438	6.92414	7.01561	7.05202	6.99624	7.10437	6.61416	6.69213	6.82482	6.79169	NM_001287204	iqce	NM_001287204	RefSeq	Danio rerio IQ motif containing E (iqce), mRNA.	FALSE	---	---	---	---	---	---	---	---
12953676	5.75231	5.90742	5.96873	5.96331	5.82471	5.66933	5.70643	5.58942	5.68475	5.8899	NM_200471	xpa	NM_200471	RefSeq	Danio rerio xeroderma pigmentosum, complementation group A (xpa), mRNA.	FALSE	GO:0006289 // GO:0006289 // GO:0009411 // GO:0006289 // GO:0009411	nucleotide-excision repair // nucleotide-excision repair // response to UV // nucleotide-excision repair // response to UV	GO:0005634 // GO:0005634 // GO:0005634	nucleus // nucleus // nucleus	GO:0003684 // GO:0003684 // GO:0003684	damaged DNA binding // damaged DNA binding // damaged DNA binding	---	---
12953689	6.86079	6.81714	6.3825	6.67073	6.75583	6.81954	6.83414	7.76338	7.57338	7.68654	XM_005159818	saraf	XM_005159818	RefSeq	PREDICTED: Danio rerio store-operated calcium entry-associated regulatory factor (saraf), transcript variant X1, mRNA.	FALSE	GO:0006810 // GO:0006811 // GO:0006816 // GO:2001256 // GO:2001256	transport // ion transport // calcium ion transport // regulation of store-operated calcium entry // regulation of store-operated calcium entry	GO:0005783 // GO:0016020 // GO:0016021 // GO:0030176 // GO:0030176 // GO:0005789	endoplasmic reticulum // membrane // integral component of membrane // integral component of endoplasmic reticulum membrane // integral component of endoplasmic reticulum membrane // endoplasmic reticulum membrane	---	---	---	---
12953699	6.79885	6.65078	6.84297	7.05957	6.87908	6.75656	6.59758	6.99253	6.64638	6.53857	XR_222596	si:dkey-58j15.11	XR_222596	RefSeq	PREDICTED: Danio rerio si:dkey-58j15.11 (si:dkey-58j15.11), ncRNA.	FALSE	---	---	---	---	---	---	---	---
12953704	4.96365	4.91011	5.04372	4.94536	4.80947	5.22597	5.0476	5.45086	5.33605	5.07668	NM_001045400	slc24a2	NM_001045400	RefSeq	Danio rerio solute carrier family 24 (sodium/potassium/calcium exchanger), member 2 (slc24a2), mRNA.	FALSE	GO:0006874 // GO:0055085 // GO:0060291 // GO:0060292 // GO:0070588	cellular calcium ion homeostasis // transmembrane transport // long-term synaptic potentiation // long term synaptic depression // calcium ion transmembrane transport	GO:0005887 // GO:0016020 // GO:0016021	integral component of plasma membrane // membrane // integral component of membrane	GO:0005262 // GO:0005509 // GO:0008273 // GO:0030955 // GO:0031402	calcium channel activity // calcium ion binding // calcium, potassium:sodium antiporter activity // potassium ion binding // sodium ion binding	---	---
12953720	6.25432	6.54741	6.49661	6.67974	6.55842	6.9154	6.76166	6.5812	6.53488	6.75095	NM_001008591	tspan5b	NM_001008591	RefSeq	Danio rerio tetraspanin 5b (tspan5b), mRNA.	FALSE	GO:0045747 // GO:0090002 // GO:0045747 // GO:0090002	positive regulation of Notch signaling pathway // establishment of protein localization to plasma membrane // positive regulation of Notch signaling pathway // establishment of protein localization to plasma membrane	GO:0005887 // GO:0016020 // GO:0016021 // GO:0005887	integral component of plasma membrane // membrane // integral component of membrane // integral component of plasma membrane	---	---	---	---
12953730	3.9124	4.18074	4.16699	4.29805	4.29884	4.17425	4.06644	3.90394	4.09294	3.99626	XM_009306530	LOC799225	XM_009306530	RefSeq	PREDICTED: Danio rerio sorting nexin-8 (LOC799225), transcript variant X1, mRNA.	FALSE	GO:0006897 // GO:0016050	endocytosis // vesicle organization	GO:0005768 // GO:0019898	endosome // extrinsic component of membrane	GO:0035091 // GO:0035091	phosphatidylinositol binding // phosphatidylinositol binding	---	---
12953743	8.1928	8.09454	7.96093	7.42989	7.75663	8.11143	8.47003	8.58789	8.6176	8.47234	ENSDART00000015251	mtp	ENSDART00000015251	ENSEMBL	microsomal triglyceride transfer protein [gene_biotype:protein_coding transcript_biotype:protein_coding]	FALSE	GO:0001579 // GO:0002040 // GO:0006629 // GO:0006869 // GO:0006869 // GO:0007586 // GO:0015909 // GO:0042158 // GO:0008150	medium-chain fatty acid transport // sprouting angiogenesis // lipid metabolic process // lipid transport // lipid transport // digestion // long-chain fatty acid transport // lipoprotein biosynthetic process // biological_process	GO:0005575	cellular_component	GO:0005319 // GO:0005319 // GO:0003674	lipid transporter activity // lipid transporter activity // molecular_function	---	---
12953758	8.38193	7.83725	8.42182	8.20823	8.17938	7.82327	8.07084	9.09757	8.70023	8.91647	NM_001017730	b4galt1	NM_001017730	RefSeq	Danio rerio UDP-Gal:betaGlcNAc beta 1,4- galactosyltransferase, polypeptide 1 (b4galt1), mRNA.	FALSE	GO:0005975 // GO:0042074 // GO:0048570	carbohydrate metabolic process // cell migration involved in gastrulation // notochord morphogenesis	GO:0016020 // GO:0016021	membrane // integral component of membrane	GO:0008378 // GO:0016740 // GO:0016757	galactosyltransferase activity // transferase activity // transferase activity, transferring glycosyl groups	---	---
12953769	7.97124	7.78013	7.98304	8.02429	7.98715	7.93262	8.18609	7.73739	8.06627	7.77618	NM_001002459	cplx2l	NM_001002459	RefSeq	Danio rerio complexin 2, like (cplx2l), mRNA.	FALSE	GO:0006836	neurotransmitter transport	GO:0005575	cellular_component	GO:0019905	syntaxin binding	---	---
12953785	6.45564	6.03761	6.52915	6.22495	6.20483	6.12033	6.30211	6.13606	6.1705	6.27231	XM_005159812	sclt1	XM_005159812	RefSeq	PREDICTED: Danio rerio sodium channel and clathrin linker 1 (sclt1), transcript variant X1, mRNA.	FALSE	---	---	---	---	---	---	---	---
12953808	8.10861	8.17452	8.07907	8.33991	8.46765	8.30121	8.26905	7.85457	7.90329	8.01419	NM_212571	pcdh10a	NM_212571	RefSeq	Danio rerio protocadherin 10a (pcdh10a), mRNA.	FALSE	GO:0007155 // GO:0007156	cell adhesion // homophilic cell adhesion via plasma membrane adhesion molecules	GO:0005886 // GO:0016020 // GO:0016021	plasma membrane // membrane // integral component of membrane	GO:0005509	calcium ion binding	---	---
12953814	7.61639	7.50502	7.52949	7.41721	7.32958	7.69356	7.4961	7.31705	7.37083	7.31739	NM_001115058	pcdh18a	NM_001115058	RefSeq	Danio rerio protocadherin 18a (pcdh18a), mRNA.	FALSE	GO:0007155 // GO:0007156 // GO:0007399 // GO:0016339 // GO:0042074 // GO:0055113	cell adhesion // homophilic cell adhesion via plasma membrane adhesion molecules // nervous system development // calcium-dependent cell-cell adhesion via plasma membrane cell adhesion molecules // cell migration involved in gastrulation // epiboly involved in gastrulation with mouth forming second	GO:0005886 // GO:0005886 // GO:0016020 // GO:0016021	plasma membrane // plasma membrane // membrane // integral component of membrane	GO:0005509	calcium ion binding	---	---
12953819	4.69523	5.15674	5.01435	4.77027	5.01767	4.94952	4.82597	4.89155	5.08095	4.81722	XR_663083	si:dkey-9i4.1	XR_663083	RefSeq	PREDICTED: Danio rerio si:dkey-9i4.1 (si:dkey-9i4.1), misc_RNA.	FALSE	---	---	---	---	---	---	---	---
12953842	5.49852	5.413	5.30227	5.24374	5.53399	5.46431	5.69728	5.14582	5.34785	5.37641	XR_663090	LOC103911935	XR_663090	RefSeq	PREDICTED: Danio rerio uncharacterized LOC103911935 (LOC103911935), ncRNA.	FALSE	---	---	---	---	---	---	---	---
12953845	8.36738	8.43225	8.39726	8.58604	8.63758	8.44378	8.48426	8.41277	8.3776	8.44141	NM_199219	elf2b	NM_199219	RefSeq	Danio rerio E74-like factor 2b (ets domain transcription factor) (elf2b), mRNA.	FALSE	GO:0006355 // GO:0030154	regulation of transcription, DNA-templated // cell differentiation	GO:0005634	nucleus	GO:0000981 // GO:0003677 // GO:0003700 // GO:0043565	RNA polymerase II transcription factor activity, sequence-specific DNA binding // DNA binding // transcription factor activity, sequence-specific DNA binding // sequence-specific DNA binding	---	---
12953859	4.42129	5.05326	4.94295	4.7188	4.83488	4.89424	5.13517	4.8121	4.87812	5.02446	XM_003197634	LOC100002387	XM_003197634	RefSeq	PREDICTED: Danio rerio protein MGARP (LOC100002387), transcript variant X2, mRNA.	FALSE	---	---	---	---	---	---	---	---
12953877	8.63421	8.84227	8.86897	9.2094	9.18659	8.74056	8.26384	8.31811	8.34493	8.53206	NM_001002542	camk2d2	NM_001002542	RefSeq	Danio rerio calcium/calmodulin-dependent protein kinase (CaM kinase) II delta 2 (camk2d2), mRNA.	FALSE	GO:0006468 // GO:0016310	protein phosphorylation // phosphorylation	GO:0005575	cellular_component	GO:0000166 // GO:0004672 // GO:0004674 // GO:0004683 // GO:0005516 // GO:0005524 // GO:0016301 // GO:0016740	nucleotide binding // protein kinase activity // protein serine/threonine kinase activity // calmodulin-dependent protein kinase activity // calmodulin binding // ATP binding // kinase activity // transferase activity	---	---
12953897	3.7773	3.67825	3.85518	3.70892	3.86363	3.77765	3.34251	3.63021	3.75404	3.60491	XM_009306860	LOC100334568	XM_009306860	RefSeq	PREDICTED: Danio rerio cGMP-specific 3,5-cyclic phosphodiesterase-like (LOC100334568), mRNA.	FALSE	GO:0007165 // GO:0008152	signal transduction // metabolic process	---	---	GO:0004114 // GO:0008081 // GO:0016787 // GO:0046872	3',5'-cyclic-nucleotide phosphodiesterase activity // phosphoric diester hydrolase activity // hydrolase activity // metal ion binding	---	---
12953923	7.03021	7.5826	7.31214	7.20915	6.87533	7.49667	7.87546	8.01021	7.6238	8.20186	XM_690160	wfs1a	XM_690160	RefSeq	PREDICTED: Danio rerio Wolfram syndrome 1a (wolframin) (wfs1a), mRNA.	FALSE	GO:0055074	calcium ion homeostasis	GO:0005783 // GO:0016020 // GO:0016021	endoplasmic reticulum // membrane // integral component of membrane	GO:0003674	molecular_function	---	---
12953937	5.83213	5.68089	5.88106	5.88585	5.53066	5.79608	6.14459	6.18538	6.03017	6.12639	XM_001923678	LOC553528	XM_001923678	RefSeq	PREDICTED: Danio rerio OCIA domain-containing protein 1 (LOC553528), transcript variant X1, mRNA.	FALSE	---	---	---	---	---	---	---	---
12953947	5.09333	4.91164	4.99688	4.70782	5.05598	4.9745	4.91437	5.0897	5.0641	4.97987	NR_002876	slc34a2aas	NR_002876	RefSeq	Danio rerio solute carrier family 34 (sodium phosphate), member 2a antisense (slc34a2aas), antisense RNA.	FALSE	---	---	---	---	---	---	---	---
12953955	5.5411	5.75166	5.20105	5.59928	5.41064	5.85402	5.78972	5.39008	5.46858	5.50886	---	---	GENSCAN00000018337	ENSEMBL	cdna:genscan chromosome:GRCz10:1:13773500:13773873:-1 transcript_biotype:protein_coding	FALSE	---	---	---	---	---	---	---	---
12953959	5.89559	5.30419	5.38537	5.49463	5.54606	4.62013	4.73792	4.69015	4.25709	4.73191	XM_005159853	LOC100005017	XM_005159853	RefSeq	PREDICTED: Danio rerio piggyBac transposable element-derived protein 4-like (LOC100005017), transcript variant X1, mRNA.	FALSE	---	---	---	---	---	---	---	---
12953966	6.59613	6.74387	6.72012	6.83878	7.05808	6.78197	6.72767	6.40686	6.31917	6.50071	XM_009306898	LOC100005071	XM_009306898	RefSeq	PREDICTED: Danio rerio serine/threonine-protein kinase pim-3-like (LOC100005071), transcript variant X3, mRNA.	FALSE	---	---	---	---	---	---	---	---
12953979	7.97006	8.34204	7.60034	7.85925	7.69594	8.0178	8.34501	8.13767	8.36509	8.17118	XM_001921739	dlc1	XM_001921739	RefSeq	PREDICTED: Danio rerio DLC1 Rho GTPase activating protein (dlc1), transcript variant X1, mRNA.	FALSE	---	---	---	---	---	---	---	---
12953992	5.51234	5.2983	5.64436	5.75418	5.70054	5.61384	5.43697	5.47372	5.71259	5.33836	XM_009307023	LOC101883504	XM_009307023	RefSeq	PREDICTED: Danio rerio uncharacterized LOC101883504 (LOC101883504), mRNA.	FALSE	---	---	---	---	---	---	---	---
12953996	5.04021	5.28521	5.24169	5.35955	5.43458	5.26234	5.14013	5.03957	4.93531	5.21898	XM_002660401	sgcz	XM_002660401	RefSeq	PREDICTED: Danio rerio sarcoglycan, zeta (sgcz), mRNA.	FALSE	---	---	---	---	---	---	---	---
12954007	3.49853	3.5892	3.2616	3.37934	3.28813	3.28957	3.23195	3.30441	3.4423	3.30402	---	---	BC091852	GenBank	Danio rerio cDNA clone IMAGE:7152569.	FALSE	---	---	---	---	---	---	---	---
12954018	7.669	7.69265	7.93135	8.04091	7.99447	7.65256	7.63117	7.34808	7.5618	7.41129	---	---	NM_001020560	RefSeq	Danio rerio tumor suppressor candidate 3 (tusc3), mRNA.	TRUE	---	---	---	---	---	---	---	---
12954024	5.13065	5.1152	4.89569	5.13363	5.08654	5.11912	4.96724	4.92625	4.99185	4.88753	NM_001037103	fgf20a	NM_001037103	RefSeq	Danio rerio fibroblast growth factor 20a (fgf20a), mRNA.	FALSE	GO:0008543 // GO:0031101 // GO:0046850 // GO:0060249	fibroblast growth factor receptor signaling pathway // fin regeneration // regulation of bone remodeling // anatomical structure homeostasis	GO:0005576	extracellular region	GO:0005102 // GO:0005104 // GO:0008083	receptor binding // fibroblast growth factor receptor binding // growth factor activity	---	---
12954030	7.81475	7.71424	7.81853	7.69375	7.76612	7.88798	7.8334	7.64205	8.00105	7.754	XR_663237	LOC794952	XR_663237	RefSeq	PREDICTED: Danio rerio serine/threonine-protein kinase VRK1 pseudogene (LOC794952), misc_RNA.	FALSE	---	---	---	---	---	---	---	---
12954032	8.16686	8.14462	8.23038	8.38701	8.48649	8.01497	8.03754	7.67859	7.627	7.86565	NM_001030126	mtmr7b	NM_001030126	RefSeq	Danio rerio myotubularin related protein 7b (mtmr7b), mRNA.	FALSE	GO:0016311 // GO:0046856 // GO:0035335	dephosphorylation // phosphatidylinositol dephosphorylation // peptidyl-tyrosine dephosphorylation	---	---	GO:0004725 // GO:0016791 // GO:0052866	protein tyrosine phosphatase activity // phosphatase activity // phosphatidylinositol phosphate phosphatase activity	---	---
12954060	7.02974	6.86267	7.02675	7.00215	7.07059	6.57335	6.93292	6.75129	7.07262	6.8225	NM_200577	asah1b	NM_200577	RefSeq	Danio rerio N-acylsphingosine amidohydrolase (acid ceramidase) 1b (asah1b), mRNA.	FALSE	GO:0006629 // GO:0048668	lipid metabolic process // collateral sprouting	GO:0005764	lysosome	GO:0017040	ceramidase activity	---	---
12954075	7.22273	6.65883	7.16103	7.25023	7.14374	6.88829	7.15032	6.92104	7.12543	6.92914	NM_001017793	frg1	NM_001017793	RefSeq	Danio rerio FSHD region gene 1 (frg1), mRNA.	FALSE	---	---	GO:0005575	cellular_component	---	---	---	---
12954090	2.64438	2.96529	2.88006	2.86187	2.7972	2.82878	2.63673	2.63495	3.00353	2.65815	XR_224289	LOC101885133	XR_224289	RefSeq	PREDICTED: Danio rerio uncharacterized LOC101885133 (LOC101885133), ncRNA.	FALSE	---	---	---	---	---	---	---	---
12954107	7.81894	7.87036	7.85245	7.63075	7.74243	7.80572	8.16949	8.07075	7.94193	8.0257	NM_001031837	acsl1a	NM_001031837	RefSeq	Danio rerio acyl-CoA synthetase long-chain family member 1a (acsl1a), mRNA.	FALSE	GO:0008152	metabolic process	GO:0016020 // GO:0016021	membrane // integral component of membrane	GO:0003824	catalytic activity	---	---
12954130	5.01144	5.31862	5.18812	5.24884	5.19587	5.43941	5.04171	5.20828	5.34824	5.36436	XM_005168366	si:ch211-197n1.2	XM_005168366	RefSeq	PREDICTED: Danio rerio si:ch211-197n1.2 (si:ch211-197n1.2), transcript variant X2, mRNA.	FALSE	---	---	GO:0005575	cellular_component	GO:0005509	calcium ion binding	---	---
12954153	5.49811	5.7558	5.57938	5.42416	5.82329	5.61738	5.96529	5.98036	6.09892	6.02929	XM_005168338	cfap97	XM_005168338	RefSeq	PREDICTED: Danio rerio cilia and flagella associated protein 97 (cfap97), transcript variant X1, mRNA.	FALSE	GO:0008150	biological_process	GO:0005575	cellular_component	GO:0003674	molecular_function	---	---
12954161	6.99752	6.95601	6.97444	6.71958	6.60589	6.84699	7.26628	7.56523	7.2909	7.55388	XM_005168337	ufsp2	XM_005168337	RefSeq	PREDICTED: Danio rerio ufm1-specific peptidase 2 (ufsp2), transcript variant X1, mRNA.	FALSE	GO:0006508 // GO:0006508 // GO:0006508	proteolysis // proteolysis // proteolysis	GO:0005634 // GO:0005634 // GO:0005737 // GO:0005783 // GO:0005783 // GO:0005737	nucleus // nucleus // cytoplasm // endoplasmic reticulum // endoplasmic reticulum // cytoplasm	GO:0008233 // GO:0008234 // GO:0016787 // GO:0016790 // GO:0016790 // GO:0071567 // GO:0071567	peptidase activity // cysteine-type peptidase activity // hydrolase activity // thiolester hydrolase activity // thiolester hydrolase activity // UFM1 hydrolase activity // UFM1 hydrolase activity	---	---
12954177	3.5178	3.64044	3.66232	3.21418	3.45252	3.4812	3.4845	3.40264	3.57296	3.66616	XM_002660416	si:dkey-256e7.8	XM_002660416	RefSeq	PREDICTED: Danio rerio si:dkey-256e7.8 (si:dkey-256e7.8), mRNA.	FALSE	---	---	---	---	---	---	---	---
12954181	3.95332	3.71929	3.98375	3.82535	4.13114	3.88684	3.29425	3.72834	3.91287	3.76817	NM_001024376	pdlim3a	NM_001024376	RefSeq	Danio rerio PDZ and LIM domain 3a (pdlim3a), mRNA.	FALSE	---	---	GO:0005575	cellular_component	GO:0008270 // GO:0046872	zinc ion binding // metal ion binding	---	---
12954189	6.09277	6.24888	6.23886	6.79507	6.68397	6.51281	6.37198	6.05483	6.17463	6.20401	XM_009307443	sorbs2a	XM_009307443	RefSeq	PREDICTED: Danio rerio sorbin and SH3 domain containing 2a (sorbs2a), transcript variant X1, mRNA.	FALSE	---	---	---	---	---	---	---	---
12954220	7.19754	6.88466	6.69304	6.97239	6.70007	6.65222	6.80057	7.22306	6.92212	6.76266	XR_222009	LOC101882269	XR_222009	RefSeq	PREDICTED: Danio rerio uncharacterized LOC101882269 (LOC101882269), ncRNA.	FALSE	---	---	---	---	---	---	---	---
[truncated: 74,320 more rows]
