# Supplementary material for: Investigation of Islet2a function in zebrafish embryos: Mutants and morphants differ in morphologic phenotypes and gene expression
Source: PLoS One. 2018 Jun 21;13(6):e0199233. doi: 10.1371/journal.pone.0199233 (PMC6013100; doi:10.1371/journal.pone.0199233)
Supplement: S2 File — The excel file presents the expression levels for 174 genes that were differentially expressed between morph and mut at Q<0.05 and with fold changes that were <-2 or >2. (XLSX) [file pone.0199233.s007.xlsx]

## Sheet: Q<0.05_change <-2or>2
Gene	Fold_change	P-value	Q-value	morph1	morph2	morph3	mut1	mut2	mut3
ENSDART00000146404	-21.07	0.000208474	0.014926	6.57734	7.65707	7.59366	2.60361	2.8148	2.65014
ENSDART00000131746	-17.89	5.66894e-06	0.00549584	8.00225	8.10642	8.44028	3.93887	3.95329	3.95513
ENSDART00000137628	-12.46	0.000424544	0.0185643	8.60282	7.66173	8.65925	4.81225	4.67788	4.85715
ENSDART00000114023	-11.56	0.00639067	0.0492753	8.53117	7.64997	9.83951	5.15819	5.54392	5.11545
ENSDART00000169193	-9.42	0.00243396	0.0333691	10.6203	10.7766	10.4713	8.40346	6.92076	7.31812
ENSDART00000134505	-9.3	2.66635e-06	0.00542201	6.29223	6.28604	6.40295	3.37006	3.31725	3.14144
ENSDART00000165571	-8.64	4.74621e-05	0.00982348	8.34746	8.59778	8.72862	5.40599	5.67734	5.77196
ENSDART00000168243	-8.58	0.00147822	0.0276644	7.14403	6.72073	6.7125	3.43722	3.74855	4.60439
ENSDART00000151408	-8.53	0.000153517	0.0131626	7.22032	6.67514	7.21068	4.24139	3.91072	4.21378
ENSDART00000114497	-8.35	5.40725e-06	0.00549584	7.82263	8.0605	7.87641	5.00942	4.94728	5.12702
ENSDART00000003646	-8.29	8.64369e-05	0.0117926	8.58135	8.97668	8.68123	6.1257	5.67449	5.82344
ENSDART00000112838	-7.67	3.48634e-05	0.00941865	9.75082	10.091	9.65259	6.99398	7.07953	7.09985
ENSDART00000123966	-6.55	8.4489e-06	0.0059112	7.35311	7.4464	7.15017	4.76251	4.73951	4.77983
ENSDART00000110690	-6.55	0.00389881	0.0392557	7.11798	7.2745	8.2343	5.2865	5.15474	4.48418
ENSDART00000159881	-6.3	0.00213972	0.0316962	9.11207	9.84549	8.63148	6.72306	6.5925	6.74526
ENSDART00000167033	-6.2	3.01076e-05	0.00873953	9.1647	9.18979	9.06163	6.77421	6.74592	6.42616
ENSDART00000142303	-5.62	0.00252875	0.0337099	7.76515	6.62505	7.26399	4.73342	5.0928	4.73342
ENSDART00000102214	-5.52	0.00324842	0.0365964	6.89508	7.36558	6.44811	4.75702	4.03249	4.87138
ENSDART00000158364	-5.15	2.64213e-05	0.00829795	7.68496	7.7885	7.5627	5.27501	5.55617	5.39907
ENSDART00000134496	-5.11	0.00323971	0.0365613	8.242	7.45349	7.60283	4.99591	5.8865	5.63343
ENSDART00000101175	-5.06	0.00516635	0.0444837	6.19532	4.85823	5.72967	3.55676	3.21513	3.23439
ENSDART00000104074	-4.93	0.00358919	0.0379737	5.85536	7.02146	6.52176	4.39626	3.99664	4.36307
ENSDART00000051724	-4.88	5.19897e-05	0.00985133	8.75889	8.8281	8.87409	6.83332	6.56935	6.44088
ENSDART00000155725	-4.62	0.000588596	0.0204331	6.17738	5.77393	6.33957	3.71457	3.95299	4.18982
ENSDART00000141978	-4.33	0.000467418	0.0192436	8.00984	8.41274	8.0929	5.79196	6.31293	6.17283
ENSDART00000033848	-4.24	4.41478e-05	0.00982348	7.52507	7.6503	7.39589	5.31269	5.49202	5.58139
ENSDART00000127401	-4.2	1.87379e-05	0.00801393	6.7593	6.58554	6.50343	4.57888	4.49618	4.64017
ENSDART00000143358	-4.2	0.000167332	0.013674	5.83438	5.60564	6.11482	3.85097	3.74231	3.80132
ENSDART00000083628	-4.12	0.000106432	0.012308	8.60297	8.5542	8.69645	6.41596	6.83409	6.51835
ENSDART00000158168	-4.08	0.000347509	0.0177166	6.11005	6.46112	6.17776	4.51691	4.10989	4.07403
ENSDART00000035096	-3.88	0.000109985	0.0124011	9.87427	9.67358	9.76198	7.85128	7.57364	7.9655
ENSDART00000136722	-3.65	1.29413e-05	0.00692743	7.2885	7.30858	7.18236	5.42798	5.22367	5.38547
ENSDART00000169821	-3.61	0.00158905	0.0282801	9.71611	9.02201	9.74224	7.56743	7.74453	7.47046
ENSDART00000152329	-3.42	0.000741993	0.0218876	7.53462	8.0694	7.5092	5.94069	5.69306	5.92015
ENSDART00000067139	-3.39	0.00646452	0.0495063	6.75356	7.47887	6.29507	5.02139	4.86712	5.12508
ENSDART00000159935	-3.31	0.00576723	0.0468347	4.60289	3.99603	5.10918	2.95454	2.61862	2.68041
ENSDART00000055709	-3.28	1.94598e-05	0.00801393	8.09045	8.06198	8.12747	6.4285	6.19357	6.21605
ENSDART00000138378	-3.2	0.00297912	0.035475	6.44059	6.30465	6.00627	4.69116	3.9642	4.71716
ENSDART00000059193	-3.2	0.00438867	0.0414166	9.16799	9.55403	8.7191	7.73912	7.12944	7.20062
ENSDART00000161063	-3.17	4.87931e-06	0.00549584	9.28562	9.11099	9.23494	7.45126	7.43037	7.40471
ENSDART00000153755	-3.17	8.95942e-05	0.0118812	8.81807	8.69715	8.618	6.95507	6.75842	7.0847
ENSDART00000076925	-3.1	0.00012583	0.0126815	7.50397	7.40652	7.48689	5.87024	5.48315	5.7706
ENSDART00000040435	-3.1	9.47512e-05	0.0120681	9.43555	9.79218	9.50827	7.85452	7.83618	7.7738
ENSDART00000153731	-3.1	0.000452678	0.0189735	7.29436	7.7356	7.51158	5.6117	5.9638	5.6861
ENSDART00000154066	-3.1	4.79999e-05	0.00982348	9.59976	9.76092	9.57657	7.88024	8.02491	7.77065
ENSDART00000170859	-3.06	0.00105914	0.0247854	8.09732	8.25682	8.04366	6.74761	6.30339	6.07704
ENSDART00000039267	-2.99	0.00141922	0.0274026	10.1594	10.6743	10.2934	8.70854	8.35273	8.88547
ENSDART00000082121	-2.96	0.0010182	0.0245208	6.61107	6.30618	6.2607	4.70256	4.93727	4.35571
ENSDART00000034829	-2.89	6.97042e-05	0.0111587	8.19982	8.15369	8.06519	6.61074	6.40607	6.2978
ENSDART00000137284	-2.86	0.001208	0.0259335	9.24751	9.45549	8.78705	7.56291	7.48939	7.35344
ENSDART00000073778	-2.86	0.00304125	0.0357888	7.58581	6.86638	7.65516	5.68786	5.55252	5.81018
ENSDART00000169569	-2.82	0.000194789	0.0145219	8.80984	9.21983	9.09818	7.32648	7.44395	7.32343
ENSDART00000010282	-2.79	0.00234703	0.0327813	9.99847	10.6701	10.0538	8.77776	8.39066	8.54629
ENSDART00000080969	-2.76	0.00282684	0.0347446	8.18514	8.00152	8.60457	6.8652	6.68086	6.25261
ENSDART00000054442	-2.72	0.00368995	0.038502	8.12765	8.49524	7.8311	6.8671	6.40433	6.22023
ENSDART00000142840	-2.72	0.00526608	0.0448994	6.96992	6.6837	7.25768	5.71515	4.86105	5.3873
ENSDART00000121980	-2.72	0.00402441	0.039861	9.79041	9.0728	9.94774	8.08876	7.89956	7.86795
ENSDART00000160932	-2.69	0.000170067	0.013674	8.97045	9.25861	8.87376	7.37754	7.32562	7.45326
ENSDART00000087624	-2.69	6.13137e-06	0.00549584	9.25088	9.40406	9.25936	7.67245	7.62938	7.68285
ENSDART00000150914	-2.69	3.58465e-05	0.00946003	8.57066	8.69086	8.47989	6.93474	7.04153	6.85693
ENSDART00000079709	-2.62	0.000482201	0.0192572	8.35798	8.21282	8.18722	6.88605	6.37804	6.62504
ENSDART00000052446	-2.62	0.000597883	0.0205205	8.29681	8.08223	8.45345	6.60725	6.90145	6.4848
ENSDART00000098468	-2.59	0.00261727	0.0340083	7.45023	6.90887	7.57757	5.55885	5.57494	5.95332
ENSDART00000122042	-2.59	0.000240145	0.0155643	7.23497	7.59258	7.28401	5.89025	5.71186	5.68307
ENSDART00000004423	-2.56	9.05832e-05	0.0118829	9.73822	9.85217	9.8905	8.40714	8.11652	8.17268
ENSDART00000028297	-2.5	0.0013419	0.0268243	6.92248	6.97106	6.83027	5.7096	5.08336	5.18413
ENSDART00000034875	-2.5	5.15233e-05	0.00984568	8.91493	8.85598	8.8656	7.45125	7.27348	7.16223
ENSDART00000122221	-2.5	0.000977419	0.0241471	7.13879	7.17415	6.70374	5.62945	5.32536	5.32182
ENSDART00000109596	-2.46	0.000350079	0.0177458	6.67241	6.5597	6.62659	5.31899	4.9515	4.88542
ENSDART00000170917	-2.4	0.00494425	0.0436457	5.03052	5.65952	5.95122	3.9332	3.9879	4.08414
ENSDART00000144381	-2.37	0.00427195	0.0410088	7.97351	7.64323	8.09515	6.17869	6.80848	6.08212
ENSDART00000154676	-2.34	0.00188122	0.0303782	6.32676	5.85611	6.45205	4.74444	4.82287	4.47334
ENSDART00000162832	-2.34	0.00349787	0.0376788	6.62329	5.80735	6.30757	4.60065	4.82891	4.74082
ENSDART00000064613	-2.34	0.000391129	0.0183062	8.71812	9.05028	8.70716	7.41101	7.14615	7.356
ENSDART00000143747	-2.34	0.000261006	0.0160401	8.3115	8.60559	8.18271	6.83956	6.82632	6.85326
ENSDART00000056005	-2.31	0.000212798	0.014926	8.72558	8.67	8.58768	7.35927	7.06398	6.99539
ENSDART00000146610	-2.31	0.0039415	0.0394372	6.29448	5.93026	5.56499	4.43498	4.64413	4.15219
ENSDART00000067114	-2.25	0.000204177	0.0148736	7.61112	7.68742	7.41529	5.90885	6.17937	6.12481
ENSDART00000158856	-2.25	0.00355472	0.0379107	8.89657	8.91134	8.80539	7.36781	7.79019	6.95191
ENSDART00000018432	-2.25	0.00273297	0.0344883	7.26229	7.44496	6.84518	5.44523	5.66505	5.93756
ENSDART00000024572	-2.22	2.50239e-05	0.00821473	9.20606	9.11732	9.04275	7.71895	7.5521	7.63326
ENSDART00000149549	-2.19	4.59658e-05	0.00982348	9.03005	9.06228	8.85418	7.53723	7.54421	7.40714
ENSDART00000112156	-2.19	0.00338835	0.0372172	7.32913	6.88393	7.69883	5.81596	5.88451	5.75959
ENSDART00000059480	-2.1	0.000126964	0.0126815	8.28894	8.3459	8.24568	6.68621	7.01362	6.8226
ENSDART00000164735	-2.1	0.000407178	0.0183641	9.2864	9.42007	9.14946	7.85084	7.64688	8.01962
ENSDART00000059667	-2.1	8.23111e-06	0.00591037	9.91063	9.8258	9.8444	8.32944	8.4697	8.43789
ENSDART00000023692	-2.07	4.82604e-05	0.00982348	11.0195	11.1084	11.1652	9.72773	9.72242	9.53274
ENSDART00000078216	-2.07	0.00341882	0.0373477	6.67056	6.50737	6.04275	5.03885	4.70963	5.1609
ENSDART00000132660	-2.07	4.35787e-05	0.00982348	6.06645	5.86419	5.93729	4.58209	4.55654	4.43438
ENSDART00000159069	-2.04	0.00047971	0.0192572	7.69644	7.4671	7.68964	6.41292	6.12821	6.03194
ENSDART00000113068	-2.04	0.00368838	0.038502	7.89753	7.80238	7.91875	6.89687	6.13329	6.29176
ENSDART00000122681	-2.04	0.00367171	0.038415	9.35216	9.30145	9.32003	8.32525	7.51895	7.83091
ENSDART00000075958	-2.04	0.000557773	0.0198427	9.18446	9.06818	9.42557	7.87863	7.91815	7.61469
ENSDART00000014363	2.02	9.38462e-05	0.0120681	5.24395	5.36275	5.1123	6.60151	6.60504	6.7623
ENSDART00000123745	2.04	0.00296841	0.0354201	6.38779	6.03223	6.51262	7.40188	7.92266	7.88429
ENSDART00000126215	2.04	0.00164496	0.0287846	7.14644	6.90704	6.54819	8.2084	8.4579	8.24823
ENSDART00000166086	2.07	0.00221101	0.0321587	6.58597	6.27505	6.86152	7.77986	8.15458	8.09961
ENSDART00000164382	2.07	0.000102863	0.012308	5.14472	5.15976	5.36479	6.70561	6.54539	6.7436
ENSDART00000124851	2.07	0.00135963	0.0269539	4.9265	5.23761	5.13669	6.27748	6.81675	6.51796
ENSDART00000129751	2.1	0.00349847	0.0376788	4.47088	4.35372	4.46374	5.45354	6.2518	5.94465
ENSDART00000100557	2.13	0.00405889	0.0400256	8.26352	7.77157	8.40109	9.30764	9.68938	9.83218
ENSDART00000049687	2.13	0.00120696	0.0259335	5.17034	4.76195	5.06719	6.20989	6.54161	6.63865
ENSDART00000167113	2.16	0.00613579	0.0484157	5.78327	5.58696	4.8882	6.86482	6.99107	6.80144
ENSDART00000158764	2.19	0.00353685	0.0378013	6.12487	6.09426	6.34901	7.25205	8.03202	7.73268
ENSDART00000141285	2.25	0.00575243	0.0467839	5.33112	5.42136	4.75783	6.78319	6.92132	6.3079
ENSDART00000065159	2.31	0.00109256	0.0249576	7.77223	7.7431	8.20592	9.22812	9.54518	9.524
ENSDART00000170826	2.31	0.000436124	0.0186815	9.24976	8.84572	9.20859	10.509	10.7218	10.6367
ENSDART00000076766	2.31	0.00486389	0.0433146	5.90115	6.11549	6.17343	7.12604	8.01206	7.60581
ENSDART00000082245	2.31	6.21565e-06	0.00549584	4.96857	4.91824	4.9389	6.41063	6.42421	6.55607
ENSDART00000114655	2.31	0.00488142	0.0434141	7.71148	7.16125	7.83073	8.7574	9.34717	9.15786
ENSDART00000112299	2.34	0.00134681	0.0268777	5.26693	5.45662	5.77558	6.80149	7.2176	7.0578
ENSDART00000148278	2.4	0.000241876	0.0156099	5.1247	5.07985	5.19072	6.75204	6.44342	6.84047
ENSDART00000134028	2.4	0.000675131	0.0212063	3.55425	3.03725	3.26259	4.81592	4.94836	4.73279
ENSDART00000048838	2.43	0.00554436	0.0459549	4.47661	3.9111	4.58758	6.24011	5.85366	5.56327
ENSDART00000162943	2.5	0.000610297	0.0205841	5.14285	5.40677	5.61855	6.85492	6.91447	7.1309
ENSDART00000063783	2.53	0.00278503	0.0346356	8.06301	8.05454	8.65394	9.57056	9.99281	9.9855
ENSDART00000127099	2.56	0.00456184	0.0420057	4.80828	4.47445	5.17367	6.12144	6.77423	6.35028
ENSDART00000113174	2.59	0.0024731	0.0335906	3.46545	3.25369	3.16317	4.65665	5.3337	4.6999
ENSDART00000101944	2.59	9.92529e-05	0.0122032	4.49259	4.36082	4.38573	5.83649	6.15783	6.05372
ENSDART00000135861	2.59	0.002513	0.0337099	6.21248	5.71869	6.35824	7.4422	7.91658	7.76588
ENSDART00000148883	2.72	0.000643008	0.0208912	3.53032	3.32157	3.66532	4.89721	5.37047	5.21091
ENSDART00000145700	2.72	1.40483e-05	0.00737157	6.6524	6.72073	6.65674	8.22457	8.43582	8.34444
ENSDART00000135306	2.72	1.7302e-05	0.00801393	5.1154	4.99252	4.90077	6.68995	6.66627	6.5972
ENSDART00000090237	2.76	0.00402004	0.0398586	7.26929	6.7308	7.60557	8.63369	8.96029	8.99233
ENSDART00000141697	2.79	0.00337566	0.0371537	5.39684	4.87208	5.67903	6.73599	7.0931	7.13709
ENSDART00000138336	2.82	0.00353229	0.0377977	7.92404	7.05005	7.73006	9.15366	9.21895	9.3782
ENSDART00000128360	2.82	0.00458583	0.0420178	4.80711	5.04827	4.08284	6.28725	6.2804	6.42328
ENSDART00000169414	2.96	0.00214515	0.0317034	7.04107	6.60938	7.34708	8.51404	8.92025	8.71705
ENSDART00000124112	2.96	0.00478975	0.0430196	6.54755	6.34497	7.06202	7.9458	8.64801	8.52069
ENSDART00000084958	3.06	0.00407279	0.0400902	4.45365	5.00345	5.04662	6.13287	6.83475	6.77649
ENSDART00000137332	3.06	0.00135267	0.0269212	6.28984	6.70496	5.97882	8.10002	8.15015	7.94812
ENSDART00000132410	3.06	0.000108236	0.012308	3.482	3.66832	3.65367	5.52148	5.18249	5.34363
ENSDART00000114568	3.13	0.00591936	0.0474767	5.47754	5.07763	5.84871	6.86776	7.70939	7.15527
ENSDART00000127564	3.24	7.40384e-05	0.0113495	6.03685	5.69255	5.76318	7.61092	7.60659	7.67528
ENSDART00000126392	3.24	0.000281154	0.0162768	4.33181	4.15511	4.0469	5.79859	5.9227	6.22323
ENSDART00000145821	3.31	0.00426869	0.0410088	2.96787	2.88332	3.08757	5.20813	4.99672	4.20253
ENSDART00000134609	3.35	0.000424201	0.0185643	3.60409	3.69426	3.44753	5.7122	5.19884	5.32702
ENSDART00000158128	3.39	2.84901e-05	0.00844978	4.77907	4.66063	4.62392	6.52317	6.40624	6.65698
ENSDART00000108748	3.53	0.00138854	0.02714	8.03938	7.99452	8.4301	9.69038	10.3602	10.0519
ENSDART00000154943	3.53	0.000767157	0.0220961	5.34937	4.70004	5.02181	6.74108	6.96786	6.98184
ENSDART00000145610	3.57	0.00170496	0.029142	5.56322	5.71287	5.8286	7.24535	8.0558	7.47902
ENSDART00000110154	3.61	0.00475238	0.0428956	5.27178	5.2161	5.55069	6.64834	7.73453	7.3543
ENSDART00000103190	3.65	0.005658	0.0463553	8.45823	7.91811	7.25319	9.90612	9.78702	9.68533
ENSDART00000136678	3.72	7.17415e-05	0.0112684	6.07978	5.7863	5.78249	7.70955	7.81178	7.90836
ENSDART00000139210	3.76	3.37181e-05	0.00929325	5.23511	4.98772	5.12889	6.97415	7.02507	7.18136
ENSDART00000055779	3.8	0.00077289	0.0221524	3.71178	3.33981	3.14321	5.32146	5.14389	5.59622
ENSDART00000140175	3.8	0.00197154	0.030986	3.6981	3.89622	4.00127	5.36328	5.84354	6.2504
ENSDART00000049420	4	0.000369584	0.018105	5.78236	5.80688	6.1974	7.7189	8.13266	7.95225
ENSDART00000101147	4	0.000957604	0.0240379	6.50394	6.47006	6.89202	8.28074	8.9189	8.66867
ENSDART00000042755	4.16	0.000116979	0.0125024	7.66936	7.70091	7.84759	9.57366	10.0056	9.76007
ENSDART00000155479	4.2	0.000388145	0.0182917	5.97054	6.41085	6.39227	8.52374	8.29602	8.11238
ENSDART00000157746	4.2	0.00119098	0.0257914	7.58539	7.21493	7.86278	9.28741	9.68835	9.83618
ENSDART00000142235	4.24	0.000467172	0.0192436	3.75856	3.89105	3.92397	5.57682	5.94331	6.2327
ENSDART00000136611	4.37	0.00319866	0.0364116	2.26029	2.52924	2.52799	4.30695	5.15884	4.12624
ENSDART00000083582	4.45	0.000643038	0.0208912	5.91531	5.61167	5.44661	7.43202	7.89776	7.97774
ENSDART00000102620	4.67	0.00531683	0.0450275	4.73182	5.19235	5.71201	6.83146	7.57191	7.70007
ENSDART00000078763	5.34	0.00204912	0.0312381	7.89539	7.89636	8.4806	9.88173	10.653	10.6623
ENSDART00000075539	5.34	0.00141622	0.0274026	4.54368	4.16758	4.99954	6.59131	6.87548	7.17715
ENSDART00000103785	5.62	4.78827e-05	0.00982348	3.86482	3.73658	3.82604	6.20788	5.96437	6.38173
ENSDART00000163133	5.66	0.000285097	0.0162785	3.45912	3.22407	3.60304	5.60219	6.14416	5.69642
ENSDART00000128986	5.71	0.0025116	0.0337099	5.23539	5.09014	5.79996	7.21271	8.11067	7.98887
ENSDART00000143791	5.81	0.00638499	0.0492753	4.52719	4.55091	5.48722	6.602	7.66664	7.55427
ENSDART00000112381	5.81	0.00149533	0.0278129	4.07517	4.04619	4.55678	6.14395	7.04439	6.73098
ENSDART00000077550	5.86	0.00109298	0.0249576	4.45871	3.5684	3.85864	6.39725	6.58305	6.17139
ENSDART00000037879	5.95	0.00566163	0.0463635	6.63847	6.69797	7.59515	8.76442	9.79847	9.69607
ENSDART00000125805	6.81	0.000426131	0.0185676	2.8882	3.3263	3.02637	5.50168	5.46348	6.09819
ENSDART00000063835	6.97	0.000634033	0.0208245	5.60801	5.91182	6.23928	8.17009	8.84682	8.67233
ENSDART00000158226	7.02	0.00231624	0.0326452	4.12219	4.9144	3.65937	7.00321	6.65124	6.99768
ENSDART00000060524	7.51	0.0015438	0.0280041	5.83075	4.96317	6.02441	8.14506	8.62578	8.26874
ENSDART00000075351	7.84	0.00322446	0.0365059	5.11477	4.87006	5.73532	7.38174	8.62656	8.10611
ENSDART00000101916	8.07	0.00177748	0.0295914	6.46379	6.24352	6.95681	8.86792	9.97374	9.33893
ENSDART00000003518	8.35	0.000534238	0.0196097	5.43541	4.47375	5.13669	7.85998	7.90838	7.95465
ENSDART00000082048	8.35	0.000324266	0.0173149	3.92445	3.91093	4.51346	6.85637	6.85331	7.3155
ENSDART00000167307	8.88	2.10579e-05	0.00801393	3.48809	3.47836	3.86162	6.52997	6.61977	6.6054
