# Supplementary material for: Investigation of Islet2a function in zebrafish embryos: Mutants and morphants differ in morphologic phenotypes and gene expression
Source: PLoS One. 2018 Jun 21;13(6):e0199233. doi: 10.1371/journal.pone.0199233 (PMC6013100; doi:10.1371/journal.pone.0199233)
Supplement: S3 File — The file presents the expression levels for the 174 differentially expressed genes of S2 File and control values as formatted for the heat map of Fig 6B. (XLSX) [file pone.0199233.s008.xlsx]

## Sheet: HeatMap
Gene	Morph1	Morph2	Morph2	Mut1	Mut2	Mut3	Ctl1	Ctl2	Ctl3	Ctl4
ENSDART00000146404	6.57734	7.65707	7.59366	2.60361	2.8148	2.65014	2.96275	3.64034	2.62877	3.1455
ENSDART00000131746	8.00225	8.10642	8.44028	3.93887	3.95329	3.95513	4.19766	4.77984	4.1289	4.09215
ENSDART00000137628	8.60282	7.66173	8.65925	4.81225	4.67788	4.85715	8.48175	8.16393	8.28885	8.96853
ENSDART00000114023	8.53117	7.64997	9.83951	5.15819	5.54392	5.11545	4.65468	5.20878	4.73649	4.50877
ENSDART00000169193	10.6203	10.7766	10.4713	8.40346	6.92076	7.31812	9.43808	8.93508	8.98946	10.3167
ENSDART00000134505	6.29223	6.28604	6.40295	3.37006	3.31725	3.14144	3.51803	3.51172	3.30188	3.53604
ENSDART00000165571	8.34746	8.59778	8.72862	5.40599	5.67734	5.77196	6.50104	6.11823	5.65174	5.93123
ENSDART00000168243	7.14403	6.72073	6.7125	3.43722	3.74855	4.60439	3.59901	3.73963	7.04446	5.01298
ENSDART00000151408	7.22032	6.67514	7.21068	4.24139	3.91072	4.21378	7.06645	6.8486	6.72657	6.67035
ENSDART00000114497	7.82263	8.0605	7.87641	5.00942	4.94728	5.12702	5.11902	5.02666	5.0696	4.91283
ENSDART00000003646	8.58135	8.97668	8.68123	6.1257	5.67449	5.82344	6.27005	6.08192	6.17845	6.53816
ENSDART00000112838	9.75082	10.091	9.65259	6.99398	7.07953	7.09985	7.009	7.17398	6.70764	7.27354
ENSDART00000123966	7.35311	7.4464	7.15017	4.76251	4.73951	4.77983	4.99304	4.80398	4.58748	4.43784
ENSDART00000110690	7.11798	7.2745	8.2343	5.2865	5.15474	4.48418	4.01392	6.32889	6.13476	5.62947
ENSDART00000159881	9.11207	9.84549	8.63148	6.72306	6.5925	6.74526	8.8698	9.24366	8.37007	9.29588
ENSDART00000167033	9.1647	9.18979	9.06163	6.77421	6.74592	6.42616	6.47199	6.76916	6.76089	6.73656
ENSDART00000142303	7.76515	6.62505	7.26399	4.73342	5.0928	4.73342	3.31045	3.78857	4.73698	4.32064
ENSDART00000102214	6.89508	7.36558	6.44811	4.75702	4.03249	4.87138	5.79739	5.73498	7.02498	7.1954
ENSDART00000158364	7.68496	7.7885	7.5627	5.27501	5.55617	5.39907	5.60769	5.24486	5.50235	5.10101
ENSDART00000134496	8.242	7.45349	7.60283	4.99591	5.8865	5.63343	6.14716	6.21226	6.78713	6.83917
ENSDART00000101175	6.19532	4.85823	5.72967	3.55676	3.21513	3.23439	3.24455	3.70029	3.32215	3.39458
ENSDART00000104074	5.85536	7.02146	6.52176	4.39626	3.99664	4.36307	8.06323	7.99861	5.75963	6.54246
ENSDART00000051724	8.75889	8.8281	8.87409	6.83332	6.56935	6.44088	6.90186	6.8265	6.98639	6.65513
ENSDART00000155725	6.17738	5.77393	6.33957	3.71457	3.95299	4.18982	4.27427	4.59458	4.70978	5.62703
ENSDART00000141978	8.00984	8.41274	8.0929	5.79196	6.31293	6.17283	5.60477	5.79802	6.00659	5.6137
ENSDART00000033848	7.52507	7.6503	7.39589	5.31269	5.49202	5.58139	5.34503	5.51977	5.53217	5.69159
ENSDART00000127401	6.7593	6.58554	6.50343	4.57888	4.49618	4.64017	5.0368	6.25056	5.96402	5.90396
ENSDART00000143358	5.83438	5.60564	6.11482	3.85097	3.74231	3.80132	3.61286	4.03735	4.03158	4.22587
ENSDART00000083628	8.60297	8.5542	8.69645	6.41596	6.83409	6.51835	6.4706	6.81398	6.41393	6.8258
ENSDART00000158168	6.11005	6.46112	6.17776	4.51691	4.10989	4.07403	5.75889	5.67395	4.91484	5.73732
ENSDART00000035096	9.87427	9.67358	9.76198	7.85128	7.57364	7.9655	7.66881	9.08356	7.44985	9.35698
ENSDART00000136722	7.2885	7.30858	7.18236	5.42798	5.22367	5.38547	5.33393	5.15185	5.0347	5.3087
ENSDART00000169821	9.71611	9.02201	9.74224	7.56743	7.74453	7.47046	9.28391	9.02595	8.1673	8.40565
ENSDART00000152329	7.53462	8.0694	7.5092	5.94069	5.69306	5.92015	5.82497	5.95083	5.92222	5.75547
ENSDART00000067139	6.75356	7.47887	6.29507	5.02139	4.86712	5.12508	4.94709	4.99367	4.44877	4.69073
ENSDART00000159935	4.60289	3.99603	5.10918	2.95454	2.61862	2.68041	3.67263	3.00973	4.06732	4.24755
ENSDART00000055709	8.09045	8.06198	8.12747	6.4285	6.19357	6.21605	7.07024	6.88989	6.83655	7.68239
ENSDART00000138378	6.44059	6.30465	6.00627	4.69116	3.9642	4.71716	4.66351	4.83365	4.9695	4.64112
ENSDART00000059193	9.16799	9.55403	8.7191	7.73912	7.12944	7.20062	8.18218	8.0098	8.03906	8.98232
ENSDART00000161063	9.28562	9.11099	9.23494	7.45126	7.43037	7.40471	7.74895	8.02436	8.11934	8.27738
ENSDART00000153755	8.81807	8.69715	8.618	6.95507	6.75842	7.0847	7.00421	7.24084	7.32499	7.55788
ENSDART00000076925	7.50397	7.40652	7.48689	5.87024	5.48315	5.7706	6.16378	6.10714	6.19199	6.7889
ENSDART00000040435	9.43555	9.79218	9.50827	7.85452	7.83618	7.7738	7.71484	8.3627	7.6992	7.89859
ENSDART00000153731	7.29436	7.7356	7.51158	5.6117	5.9638	5.6861	6.04713	6.09696	6.02195	5.99407
ENSDART00000154066	9.59976	9.76092	9.57657	7.88024	8.02491	7.77065	7.86876	7.59206	7.69447	7.70855
ENSDART00000170859	8.09732	8.25682	8.04366	6.74761	6.30339	6.07704	6.4584	6.44853	6.65707	6.81507
ENSDART00000039267	10.1594	10.6743	10.2934	8.70854	8.35273	8.88547	8.70728	8.97325	9.46223	9.38818
ENSDART00000082121	6.61107	6.30618	6.2607	4.70256	4.93727	4.35571	5.35824	5.0141	5.45892	5.63359
ENSDART00000034829	8.19982	8.15369	8.06519	6.61074	6.40607	6.2978	6.96916	6.67968	7.22471	6.88612
ENSDART00000137284	9.24751	9.45549	8.78705	7.56291	7.48939	7.35344	7.59741	7.74465	7.86342	7.78103
ENSDART00000073778	7.58581	6.86638	7.65516	5.68786	5.55252	5.81018	6.1156	6.61872	7.19464	7.07758
ENSDART00000169569	8.80984	9.21983	9.09818	7.32648	7.44395	7.32343	7.5478	7.82095	7.29374	7.80729
ENSDART00000010282	9.99847	10.6701	10.0538	8.77776	8.39066	8.54629	9.09796	9.2346	9.44221	9.29964
ENSDART00000080969	8.18514	8.00152	8.60457	6.8652	6.68086	6.25261	6.90372	7.3414	6.97057	7.16569
ENSDART00000054442	8.12765	8.49524	7.8311	6.8671	6.40433	6.22023	7.04822	6.82269	7.42606	7.27668
ENSDART00000142840	6.96992	6.6837	7.25768	5.71515	4.86105	5.3873	5.72838	6.36128	6.19119	6.80744
ENSDART00000121980	9.79041	9.0728	9.94774	8.08876	7.89956	7.86795	8.34117	8.33127	8.28946	8.29043
ENSDART00000160932	8.97045	9.25861	8.87376	7.37754	7.32562	7.45326	7.52274	7.376	7.77724	7.7783
ENSDART00000087624	9.25088	9.40406	9.25936	7.67245	7.62938	7.68285	7.84407	7.85363	7.63498	7.72258
ENSDART00000150914	8.57066	8.69086	8.47989	6.93474	7.04153	6.85693	6.80467	6.72843	7.00109	7.10607
ENSDART00000079709	8.35798	8.21282	8.18722	6.88605	6.37804	6.62504	6.6031	6.57195	6.75293	6.71936
ENSDART00000052446	8.29681	8.08223	8.45345	6.60725	6.90145	6.4848	6.37476	6.97427	6.61715	7.0162
ENSDART00000098468	7.45023	6.90887	7.57757	5.55885	5.57494	5.95332	7.20201	7.25085	7.20593	7.64713
ENSDART00000122042	7.23497	7.59258	7.28401	5.89025	5.71186	5.68307	6.24674	5.95072	6.19448	6.4175
ENSDART00000004423	9.73822	9.85217	9.8905	8.40714	8.11652	8.17268	8.57021	8.60504	8.22983	8.69222
ENSDART00000028297	6.92248	6.97106	6.83027	5.7096	5.08336	5.18413	6.52934	6.05377	6.57385	6.2799
ENSDART00000034875	8.91493	8.85598	8.8656	7.45125	7.27348	7.16223	7.65824	7.67995	7.72309	7.88938
ENSDART00000122221	7.13879	7.17415	6.70374	5.62945	5.32536	5.32182	5.7717	5.55069	5.16466	5.37414
ENSDART00000109596	6.67241	6.5597	6.62659	5.31899	4.9515	4.88542	5.38596	5.69413	5.31899	6.02916
ENSDART00000170917	5.03052	5.65952	5.95122	3.9332	3.9879	4.08414	4.72614	5.01784	4.14651	4.51564
ENSDART00000144381	7.97351	7.64323	8.09515	6.17869	6.80848	6.08212	6.57181	7.40879	7.67541	7.73054
ENSDART00000154676	6.32676	5.85611	6.45205	4.74444	4.82287	4.47334	4.98608	4.84806	5.00232	5.03391
ENSDART00000162832	6.62329	5.80735	6.30757	4.60065	4.82891	4.74082	5.19683	4.56657	5.84481	5.4466
ENSDART00000064613	8.71812	9.05028	8.70716	7.41101	7.14615	7.356	7.54157	7.09413	7.55887	7.47642
ENSDART00000143747	8.3115	8.60559	8.18271	6.83956	6.82632	6.85326	6.8087	7.17558	6.70176	6.787
ENSDART00000056005	8.72558	8.67	8.58768	7.35927	7.06398	6.99539	7.67407	7.6441	7.90544	8.05818
ENSDART00000146610	6.29448	5.93026	5.56499	4.43498	4.64413	4.15219	5.04336	4.8826	5.69709	5.44404
ENSDART00000067114	7.61112	7.68742	7.41529	5.90885	6.17937	6.12481	5.96053	6.4391	6.16693	6.79495
ENSDART00000158856	8.89657	8.91134	8.80539	7.36781	7.79019	6.95191	8.26551	7.93213	8.08809	7.86962
ENSDART00000018432	-2.25	0.00273297	0.0344883	7.26229	7.44496	6.84518	5.44523	5.66505	5.93756	5.93756
ENSDART00000024572	9.20606	9.11732	9.04275	7.71895	7.5521	7.63326	7.80413	7.6909	7.69066	8.01661
ENSDART00000149549	9.03005	9.06228	8.85418	7.53723	7.54421	7.40714	7.64199	7.73753	7.82315	8.12392
ENSDART00000112156	7.32913	6.88393	7.69883	5.81596	5.88451	5.75959	5.73924	5.81219	6.10261	6.08507
ENSDART00000059480	8.28894	8.3459	8.24568	6.68621	7.01362	6.8226	7.12091	7.1883	6.98089	7.05917
ENSDART00000164735	9.2864	9.42007	9.14946	7.85084	7.64688	8.01962	7.9575	7.9447	8.00115	8.09423
ENSDART00000059667	9.91063	9.8258	9.8444	8.32944	8.4697	8.43789	8.45657	8.30559	8.65999	8.78511
ENSDART00000023692	11.0195	11.1084	11.1652	9.72773	9.72242	9.53274	9.56328	10.0057	9.32311	9.96198
ENSDART00000078216	6.67056	6.50737	6.04275	5.03885	4.70963	5.1609	4.94183	4.99644	5.03953	4.93671
ENSDART00000132660	6.06645	5.86419	5.93729	4.58209	4.55654	4.43438	4.65424	4.65203	4.71877	4.59522
ENSDART00000159069	7.69644	7.4671	7.68964	6.41292	6.12821	6.03194	7.04585	7.04335	7.11319	7.75034
ENSDART00000113068	7.89753	7.80238	7.91875	6.89687	6.13329	6.29176	7.3527	7.4473	6.86562	7.50233
ENSDART00000122681	9.35216	9.30145	9.32003	8.32525	7.51895	7.83091	8.58745	8.40108	8.45107	8.97509
ENSDART00000075958	9.18446	9.06818	9.42557	7.87863	7.91815	7.61469	8.63519	7.83816	8.14033	7.41617
ENSDART00000014363	5.24395	5.36275	5.1123	6.60151	6.60504	6.7623	6.18807	5.43799	5.34267	5.43998
ENSDART00000123745	6.38779	6.03223	6.51262	7.40188	7.92266	7.88429	7.18265	7.47318	7.27164	6.93424
ENSDART00000126215	7.14644	6.90704	6.54819	8.2084	8.4579	8.24823	8.39188	8.311	7.68971	7.56612
ENSDART00000166086	6.58597	6.27505	6.86152	7.77986	8.15458	8.09961	7.97323	7.55541	7.91124	7.18382
ENSDART00000164382	5.14472	5.15976	5.36479	6.70561	6.54539	6.7436	6.62726	6.35462	5.28636	6.10126
ENSDART00000124851	4.9265	5.23761	5.13669	6.27748	6.81675	6.51796	5.84186	5.94341	5.68902	5.34633
ENSDART00000129751	4.47088	4.35372	4.46374	5.45354	6.2518	5.94465	4.78269	5.05245	5.28554	4.39573
ENSDART00000100557	8.26352	7.77157	8.40109	9.30764	9.68938	9.83218	8.44553	8.42867	8.98522	8.22387
ENSDART00000049687	5.17034	4.76195	5.06719	6.20989	6.54161	6.63865	6.05321	5.90974	6.28152	5.9511
ENSDART00000167113	5.78327	5.58696	4.8882	6.86482	6.99107	6.80144	5.11963	5.11274	6.02422	3.92344
ENSDART00000158764	6.12487	6.09426	6.34901	7.25205	8.03202	7.73268	7.09749	7.13401	6.92768	6.21028
ENSDART00000141285	5.33112	5.42136	4.75783	6.78319	6.92132	6.3079	6.05346	6.60379	4.8088	6.06324
ENSDART00000065159	7.77223	7.7431	8.20592	9.22812	9.54518	9.524	9.24351	9.19158	9.43593	8.71576
ENSDART00000170826	9.24976	8.84572	9.20859	10.509	10.7218	10.6367	10.6234	10.9037	10.27	10.3922
ENSDART00000076766	5.90115	6.11549	6.17343	7.12604	8.01206	7.60581	6.99501	7.65513	7.22378	6.69152
ENSDART00000082245	4.96857	4.91824	4.9389	6.41063	6.42421	6.55607	5.15101	5.18474	5.26335	5.13722
ENSDART00000114655	7.71148	7.16125	7.83073	8.7574	9.34717	9.15786	8.45726	8.26671	8.18312	7.94799
ENSDART00000112299	5.26693	5.45662	5.77558	6.80149	7.2176	7.0578	6.7146	6.31634	6.58535	5.9027
ENSDART00000148278	5.1247	5.07985	5.19072	6.75204	6.44342	6.84047	6.00772	6.10129	6.6797	5.91633
ENSDART00000134028	3.55425	3.03725	3.26259	4.81592	4.94836	4.73279	3.91243	4.46243	3.80761	3.54496
ENSDART00000048838	4.47661	3.9111	4.58758	6.24011	5.85366	5.56327	5.7964	6.85452	5.35189	5.63852
ENSDART00000162943	5.14285	5.40677	5.61855	6.85492	6.91447	7.1309	6.85068	6.48103	6.62925	6.35717
ENSDART00000063783	8.06301	8.05454	8.65394	9.57056	9.99281	9.9855	8.97748	9.18729	9.2517	8.87181
ENSDART00000127099	4.80828	4.47445	5.17367	6.12144	6.77423	6.35028	6.02251	6.33964	6.3668	5.72689
ENSDART00000113174	3.46545	3.25369	3.16317	4.65665	5.3337	4.6999	4.99208	4.53337	4.65123	3.79236
ENSDART00000101944	4.49259	4.36082	4.38573	5.83649	6.15783	6.05372	5.94495	5.60548	5.83428	5.05817
ENSDART00000135861	6.21248	5.71869	6.35824	7.4422	7.91658	7.76588	7.1713	7.19746	7.24778	6.67996
ENSDART00000148883	3.53032	3.32157	3.66532	4.89721	5.37047	5.21091	4.12422	4.01504	3.34106	3.36324
ENSDART00000145700	6.6524	6.72073	6.65674	8.22457	8.43582	8.34444	7.50493	7.90886	6.82337	7.17108
ENSDART00000135306	5.1154	4.99252	4.90077	6.68995	6.66627	6.5972	6.19282	7.52537	5.55922	6.001
ENSDART00000090237	7.26929	6.7308	7.60557	8.63369	8.96029	8.99233	8.43376	8.40238	8.45025	7.70161
ENSDART00000141697	5.39684	4.87208	5.67903	6.73599	7.0931	7.13709	6.40851	6.57961	6.15933	6.33924
ENSDART00000138336	7.92404	7.05005	7.73006	9.15366	9.21895	9.3782	9.3887	9.25099	9.22908	9.40136
ENSDART00000128360	4.80711	5.04827	4.08284	6.28725	6.2804	6.42328	5.65034	7.22583	5.4942	5.57813
ENSDART00000169414	7.04107	6.60938	7.34708	8.51404	8.92025	8.71705	8.77973	8.25741	8.04849	7.03863
ENSDART00000124112	6.54755	6.34497	7.06202	7.9458	8.64801	8.52069	7.93456	8.01658	8.17672	7.24659
ENSDART00000084958	4.45365	5.00345	5.04662	6.13287	6.83475	6.77649	5.98067	5.93338	6.23026	4.86584
ENSDART00000137332	6.28984	6.70496	5.97882	8.10002	8.15015	7.94812	7.47759	6.94387	6.6357	6.53239
ENSDART00000132410	3.482	3.66832	3.65367	5.52148	5.18249	5.34363	3.67638	3.74442	3.67141	3.50453
ENSDART00000114568	5.47754	5.07763	5.84871	6.86776	7.70939	7.15527	6.8625	7.18119	6.85047	5.99442
ENSDART00000127564	6.03685	5.69255	5.76318	7.61092	7.60659	7.67528	7.14532	8.64012	6.47512	7.06475
ENSDART00000126392	4.33181	4.15511	4.0469	5.79859	5.9227	6.22323	5.35202	6.73717	4.98292	5.25594
ENSDART00000145821	2.96787	2.88332	3.08757	5.20813	4.99672	4.20253	2.97225	3.04476	3.30222	3.81995
ENSDART00000134609	3.60409	3.69426	3.44753	5.7122	5.19884	5.32702	4.98447	5.18656	3.67865	3.57908
ENSDART00000158128	4.77907	4.66063	4.62392	6.52317	6.40624	6.65698	6.00149	7.4033	5.55626	5.90801
ENSDART00000108748	8.03938	7.99452	8.4301	9.69038	10.3602	10.0519	9.87562	9.88474	9.56934	8.81238
ENSDART00000154943	5.34937	4.70004	5.02181	6.74108	6.96786	6.98184	6.28137	7.79348	5.7355	6.08593
ENSDART00000145610	5.56322	5.71287	5.8286	7.24535	8.0558	7.47902	6.67997	6.5341	7.0971	6.13551
ENSDART00000110154	5.27178	5.2161	5.55069	6.64834	7.73453	7.3543	6.30701	6.21683	6.42999	5.90364
ENSDART00000103190	8.45823	7.91811	7.25319	9.90612	9.78702	9.68533	9.96403	9.7269	9.4296	9.1425
ENSDART00000136678	6.07978	5.7863	5.78249	7.70955	7.81178	7.90836	7.17347	8.65495	6.79868	7.23957
ENSDART00000139210	5.23511	4.98772	5.12889	6.97415	7.02507	7.18136	6.46574	7.78145	5.89141	6.39971
ENSDART00000055779	3.71178	3.33981	3.14321	5.32146	5.14389	5.59622	4.67944	3.26455	3.63019	3.07896
ENSDART00000140175	3.6981	3.89622	4.00127	5.36328	5.84354	6.2504	5.74483	5.47271	4.39133	4.63492
ENSDART00000049420	5.78236	5.80688	6.1974	7.7189	8.13266	7.95225	7.5717	7.85241	7.46163	6.52608
ENSDART00000101147	6.50394	6.47006	6.89202	8.28074	8.9189	8.66867	7.7209	8.5334	8.01575	7.28847
ENSDART00000042755	7.66936	7.70091	7.84759	9.57366	10.0056	9.76007	8.86829	9.53251	9.65696	9.14685
ENSDART00000155479	5.97054	6.41085	6.39227	8.52374	8.29602	8.11238	7.30826	8.45183	5.66553	6.30226
ENSDART00000157746	7.58539	7.21493	7.86278	9.28741	9.68835	9.83618	9.59098	9.6356	9.66	8.72865
ENSDART00000142235	3.75856	3.89105	3.92397	5.57682	5.94331	6.2327	4.13837	4.28319	4.29625	4.12502
ENSDART00000136611	2.26029	2.52924	2.52799	4.30695	5.15884	4.12624	4.09373	6.24148	2.62441	2.61264
ENSDART00000083582	5.91531	5.61167	5.44661	7.43202	7.89776	7.97774	7.48247	7.28545	7.37882	7.91632
ENSDART00000102620	4.73182	5.19235	5.71201	6.83146	7.57191	7.70007	6.97862	6.61872	7.08729	5.65626
ENSDART00000078763	7.89539	7.89636	8.4806	9.88173	10.653	10.6623	9.79616	9.70848	10.0407	8.70522
ENSDART00000075539	4.54368	4.16758	4.99954	6.59131	6.87548	7.17715	6.43903	6.31008	5.97371	5.48549
ENSDART00000103785	3.86482	3.73658	3.82604	6.20788	5.96437	6.38173	5.26029	3.9696	4.00259	3.78459
ENSDART00000163133	3.45912	3.22407	3.60304	5.60219	6.14416	5.69642	4.17699	3.20674	3.43257	3.79986
ENSDART00000128986	5.23539	5.09014	5.79996	7.21271	8.11067	7.98887	7.25733	7.02241	7.54424	6.08301
ENSDART00000143791	4.52719	4.55091	5.48722	6.602	7.66664	7.55427	6.02592	7.15395	6.15164	5.48186
ENSDART00000112381	4.07517	4.04619	4.55678	6.14395	7.04439	6.73098	5.44108	6.63515	5.42743	4.80389
ENSDART00000077550	4.45871	3.5684	3.85864	6.39725	6.58305	6.17139	4.92083	6.57853	4.10948	4.86028
ENSDART00000037879	6.63847	6.69797	7.59515	8.76442	9.79847	9.69607	8.6456	8.88665	8.816	7.70587
ENSDART00000125805	2.8882	3.3263	3.02637	5.50168	5.46348	6.09819	6.23686	6.22615	3.67815	3.08298
ENSDART00000063835	5.60801	5.91182	6.23928	8.17009	8.84682	8.67233	7.73263	7.22814	8.01633	6.66759
ENSDART00000158226	4.12219	4.9144	3.65937	7.00321	6.65124	6.99768	6.76101	4.44063	4.47637	6.46068
ENSDART00000060524	5.83075	4.96317	6.02441	8.14506	8.62578	8.26874	7.54859	7.4505	7.25168	6.7942
ENSDART00000075351	5.11477	4.87006	5.73532	7.38174	8.62656	8.10611	5.91736	6.16915	6.25304	5.20596
ENSDART00000101916	6.46379	6.24352	6.95681	8.86792	9.97374	9.33893	8.91755	8.77081	8.11144	7.56229
ENSDART00000003518	5.43541	4.47375	5.13669	7.85998	7.90838	7.95465	7.30119	7.02228	5.3129	6.15698
ENSDART00000082048	3.92445	3.91093	4.51346	6.85637	6.85331	7.3155	3.68878	4.07509	4.62432	4.19273
ENSDART00000167307	3.48809	3.47836	3.86162	6.52997	6.61977	6.6054	5.88407	5.40393	3.43496	4.97873
