# Supplementary material for: Investigation of Islet2a function in zebrafish embryos: Mutants and morphants differ in morphologic phenotypes and gene expression
Source: PLoS One. 2018 Jun 21;13(6):e0199233. doi: 10.1371/journal.pone.0199233 (PMC6013100; doi:10.1371/journal.pone.0199233)
Supplement: S5 File — The file presents the expression levels for the 201 differentially expressed genes of S2 File and control values as formatted for the heat map of Fig 6C. (XLSX) [file pone.0199233.s010.xlsx]

## Sheet: HeatMapFig6C
Gene	morph1	morph2	morph3	mut1	mut2	mut3	ctl1	ctl2	ctl3	ctl4
ENSDART00000083582	5.91531	5.61167	5.44661	7.43202	7.89776	7.97774	7.48247	7.28545	7.37882	7.91632
ENSDART00000157746	7.58539	7.21493	7.86278	9.28741	9.68835	9.83618	9.59098	9.6356	9.66	8.72865
ENSDART00000138336	7.92404	7.05005	7.73006	9.15366	9.21895	9.3782	9.3887	9.25099	9.22908	9.40136
ENSDART00000042755	7.66936	7.70091	7.84759	9.57366	10.0056	9.76007	8.86829	9.53251	9.65696	9.14685
ENSDART00000157589	6.12072	6.10664	5.95856	7.4827	7.54547	7.28748	6.97749	7.67845	7.69887	7.89228
ENSDART00000170826	9.24976	8.84572	9.20859	10.509	10.7218	10.6367	10.6234	10.9037	10.27	10.3922
ENSDART00000063696	5.71121	5.42008	5.73297	6.80205	6.95393	6.96432	6.73937	6.98988	6.67797	7.23466
ENSDART00000121758	5.59314	5.54414	5.95581	6.56431	6.9329	6.87559	6.76704	6.78327	7.02648	7.2566
ENSDART00000065159	7.77223	7.7431	8.20592	9.22812	9.54518	9.524	9.24351	9.19158	9.43593	8.71576
ENSDART00000162943	5.14285	5.40677	5.61855	6.85492	6.91447	7.1309	6.85068	6.48103	6.62925	6.35717
ENSDART00000050533	7.86888	7.70394	8.09422	8.77079	8.81646	8.88219	9.14692	9.13454	8.95419	8.99382
ENSDART00000125162	5.89545	5.52384	6.00536	6.9789	6.96166	7.05534	7.11367	7.06383	6.65006	7.07375
ENSDART00000131328	5.22606	5.07727	4.97515	6.39534	6.47156	6.19435	6.03279	6.28133	6.30184	6.24947
ENSDART00000006971	5.49937	5.47945	5.51066	6.34326	6.37524	6.75681	6.8775	6.70284	6.65308	6.28201
ENSDART00000098132	7.78066	7.59454	8.12132	8.83318	8.73111	8.80645	8.96897	8.74682	9.18658	8.68191
ENSDART00000049687	5.17034	4.76195	5.06719	6.20989	6.54161	6.63865	6.05321	5.90974	6.28152	5.9511
ENSDART00000101328	6.35179	6.19773	6.49632	7.10958	6.35255	6.61789	7.46005	7.18181	7.47696	7.44994
ENSDART00000154109	8.7137	8.63168	9.05002	9.72467	9.59732	9.6213	10.0085	9.70733	9.82392	9.76519
ENSDART00000046443	7.58006	7.3481	7.25648	8.44323	8.8515	9.02738	8.58901	8.3397	8.23962	8.38576
ENSDART00000144994	5.17832	4.99115	4.7572	6.23111	6.22715	6.02458	5.71554	5.89354	6.12171	6.2067
ENSDART00000113837	8.49283	8.52377	8.55005	7.5004	7.58353	7.3189	7.64324	7.47758	7.35791	7.60058
ENSDART00000081801	9.73739	9.72356	9.7345	8.85616	8.82233	8.80375	8.66759	8.5592	8.86786	8.81945
ENSDART00000054574	7.69295	7.84577	7.70123	6.7077	6.68016	6.75717	6.89106	6.42258	6.8103	6.86641
ENSDART00000113353	8.39922	8.58463	8.29974	7.12752	7.01347	7.09706	7.16743	7.28206	7.55281	7.72394
ENSDART00000026694	7.37876	7.23057	7.25669	5.95304	5.99837	6.04474	6.2452	5.98698	6.27336	6.66905
ENSDART00000161652	5.83264	6.01253	5.69836	4.61871	5.16014	4.97754	4.68934	4.90498	4.92484	4.83882
ENSDART00000073555	7.01587	7.25142	7.0961	6.04395	6.35181	6.14719	6.2913	5.94496	6.08734	6.11566
ENSDART00000023780	9.76062	9.96048	9.79557	8.87321	8.68544	8.52056	8.73747	8.66654	8.87842	9.05599
ENSDART00000084411	8.24311	8.43876	8.1264	7.10452	6.95335	6.80348	7.38039	7.04704	7.16739	7.42816
ENSDART00000078828	6.89475	7.10759	6.77	5.50771	5.60454	5.65881	5.80149	5.7885	5.83752	6.22109
ENSDART00000089205	7.58724	7.25221	7.63721	6.33679	6.60704	6.09998	6.24668	6.31789	6.5941	6.76403
ENSDART00000065212	8.16797	8.10661	8.11533	7.24782	7.06672	7.22798	7.19724	7.0666	6.95916	7.26585
ENSDART00000112313	10.1382	10.1891	10.0548	9.14577	9.16252	9.12592	9.05656	8.9374	9.19495	9.30483
ENSDART00000105013	7.2869	7.29177	7.30693	5.84196	6.26453	6.23303	6.14464	6.17814	6.37861	6.41574
ENSDART00000056121	9.24083	9.36697	9.14993	8.09169	8.08454	8.05929	8.15594	8.08283	8.28583	8.406
ENSDART00000060919	10.4443	10.6327	10.4953	9.70994	9.50214	9.72354	9.2862	9.22501	9.68275	9.81139
ENSDART00000082121	6.61107	6.30618	6.2607	4.70256	4.93727	4.35571	5.35824	5.0141	5.45892	5.63359
ENSDART00000134969	6.39823	6.72523	6.47357	5.64929	5.73645	5.36002	5.514	5.5511	5.33036	5.63503
ENSDART00000074330	7.98803	8.07793	7.77677	6.4174	6.59742	6.72331	6.84868	6.9253	6.75071	7.19083
ENSDART00000108733	9.29476	9.32549	9.37309	8.15358	8.11573	8.11936	8.31952	8.18847	8.19548	8.48503
ENSDART00000076200	9.45292	9.71366	9.56109	8.24061	8.21912	8.42533	8.54273	8.73224	8.38981	8.53727
ENSDART00000109840	8.38575	8.37022	8.08495	7.25954	7.24192	7.45768	7.16363	7.10927	7.30182	7.40749
ENSDART00000164331	8.37502	8.39256	8.17783	7.3569	7.4034	7.44758	7.24652	7.16748	7.37832	7.35715
ENSDART00000104528	5.97509	6.50368	6.22227	5.29103	5.27666	5.30699	5.22016	5.32628	5.18063	5.05971
ENSDART00000075197	6.20848	6.43282	6.79488	5.38322	5.41191	5.26817	5.40943	5.48919	5.42397	5.48089
ENSDART00000004782	8.40597	8.16834	8.32852	7.34105	7.33057	7.09863	7.26618	6.91799	7.48227	7.40242
ENSDART00000105292	8.93023	8.84112	8.79399	7.74517	7.96795	7.89294	7.73686	7.7189	7.86084	7.96288
ENSDART00000065338	8.27494	7.95728	8.28623	7.058	7.12873	6.96567	7.12245	6.99223	7.19559	7.20594
ENSDART00000055428	5.74356	5.51414	5.34842	4.40784	5.28485	4.77644	4.40014	4.52195	4.65898	4.42634
ENSDART00000075068	7.27971	7.32148	7.25581	6.02183	6.27096	6.11284	6.08824	6.17016	6.34747	6.36634
ENSDART00000165216	7.17852	7.01224	7.14889	6.14106	6.13441	6.0015	5.87612	5.98865	5.98612	6.38584
ENSDART00000015688	7.65839	7.68786	7.53638	6.60404	6.43507	6.62414	6.1618	6.56238	6.67397	6.8785
ENSDART00000100240	7.98859	7.96747	7.876	6.65478	6.66674	6.61677	6.90942	6.83821	6.79093	6.97568
ENSDART00000164896	8.73949	8.56428	8.66606	7.52014	7.48088	7.45877	7.39786	7.72896	7.48125	7.77608
ENSDART00000101168	7.60205	7.49218	7.424	6.38716	6.20752	6.26553	6.47811	6.3347	6.407	6.53786
ENSDART00000043887	8.77369	8.71777	8.61971	7.70156	7.81051	7.77588	7.43496	7.65296	7.43852	7.9847
ENSDART00000075146	8.68013	8.76528	8.75358	7.53717	7.56427	7.46718	7.48228	7.62741	7.65956	7.85307
ENSDART00000131264	8.28019	8.27978	8.1231	7.26439	7.0664	7.37034	7.01301	7.00175	7.26555	7.36088
ENSDART00000142577	7.8021	7.73669	7.76668	6.25252	6.29962	6.5173	6.69071	6.54634	6.57566	6.93697
ENSDART00000112572	6.34924	6.16954	6.17762	5.03535	4.98103	5.29149	5.03523	5.10361	5.28108	5.16346
ENSDART00000064113	7.91187	7.78503	7.99173	6.87602	6.68015	6.42189	6.69035	6.69215	6.89689	7.00432
ENSDART00000029347	7.71937	7.51832	7.79758	6.75693	6.75805	6.70746	6.69397	6.60976	6.68753	6.39171
ENSDART00000062130	6.26526	6.01096	6.06217	5.42784	5.29236	5.23823	5.29502	4.99099	4.97205	4.85403
ENSDART00000136917	7.39699	7.21632	6.9118	6.56388	6.28444	6.44233	6.16323	5.88176	6.14686	6.19018
ENSDART00000079599	7.48378	7.41873	7.50899	6.42196	6.44649	6.43705	6.35213	6.05066	6.54464	6.62903
ENSDART00000130958	6.51371	7.00906	6.59343	5.69278	5.45418	5.42987	5.57212	5.51345	5.5917	5.86116
ENSDART00000021299	9.21588	9.09748	9.012	7.80928	7.9415	8.00632	7.81926	7.82861	8.04564	8.42274
ENSDART00000161945	7.27804	7.65005	7.44297	6.4744	6.3428	6.3934	6.34421	6.06524	6.39493	6.72507
ENSDART00000114272	8.59617	8.53101	8.47633	7.52693	7.41762	7.32947	7.43868	7.13187	7.64665	7.55335
ENSDART00000052126	9.63871	9.60511	9.74236	8.54416	8.38666	8.55214	8.55515	8.53004	8.46156	8.7357
ENSDART00000076439	7.90857	7.97809	7.87666	6.78321	6.83789	6.94874	6.75119	6.71957	7.00579	6.85093
ENSDART00000160265	6.72544	6.58564	6.70176	5.21484	5.50053	5.25345	5.33021	5.64625	5.63764	5.71673
ENSDART00000115389	9.74442	9.50415	9.5455	8.70968	8.60599	8.53854	8.30144	8.43521	8.55113	8.75082
ENSDART00000005143	8.80494	8.69545	8.88428	7.92538	8.06162	7.78428	7.44375	7.75096	7.6122	7.97244
ENSDART00000052365	8.68858	8.71452	8.69103	7.48222	7.67094	7.43822	7.59411	7.62442	7.53253	7.65673
ENSDART00000162604	7.89451	7.43907	7.56789	6.26325	6.46252	6.40976	6.71407	6.23894	6.40976	6.7561
ENSDART00000013745	8.69679	8.68979	8.73927	7.58619	7.44363	7.1725	7.49625	7.6218	7.57836	7.75212
ENSDART00000031486	6.75295	6.27892	6.78946	5.45978	5.5917	5.37892	5.4546	5.50951	5.56275	5.52093
ENSDART00000055609	10.9696	10.9955	10.9561	9.82878	10.026	10.0196	9.92256	9.81307	9.98747	9.77678
ENSDART00000164905	8.20573	8.26896	8.07753	7.27087	7.01085	7.08319	6.95708	7.15873	7.00279	7.1565
ENSDART00000143319	8.5043	8.70289	8.3574	7.50553	7.11059	7.2094	7.41467	7.31099	7.5046	7.41276
ENSDART00000161609	7.39367	7.50881	7.19702	6.36694	6.13146	6.18928	6.33409	6.21763	6.16213	6.34294
ENSDART00000021657	7.98843	7.94936	7.91209	6.81913	6.8883	6.82596	6.7583	6.57535	7.0251	7.01239
ENSDART00000112668	7.54314	7.38703	7.19761	6.46156	6.29461	6.44256	6.29918	5.99539	6.44857	6.33708
ENSDART00000003648	9.04434	9.1856	8.94275	8.03289	7.89994	7.94509	7.8991	7.69349	7.88424	8.32835
ENSDART00000133834	7.65995	7.68096	7.02933	6.29024	6.08083	6.17315	6.21033	6.35121	6.39117	6.4317
ENSDART00000113543	8.04283	8.17494	8.16752	6.9928	7.21204	6.69226	6.78128	7.13084	6.8966	7.25664
ENSDART00000136384	8.0822	7.98837	7.97428	6.81321	6.8828	6.99664	6.81547	6.75464	6.90373	7.06895
ENSDART00000029387	8.74046	8.7773	8.75698	7.70725	7.75508	7.73989	7.48584	7.40292	7.75885	7.9084
ENSDART00000127426	6.84598	6.78352	6.39484	5.46493	5.61452	5.32189	5.49527	5.48083	5.42242	5.74168
ENSDART00000136377	8.28658	7.95244	7.87762	6.80685	6.95566	6.76781	7.02024	6.8909	6.82744	6.87328
ENSDART00000121998	8.74737	8.82092	8.74572	7.61303	7.60118	7.51529	7.63734	7.48067	7.60688	7.77813
ENSDART00000079255	8.21528	7.9157	8.11335	6.88953	6.8974	6.85575	7.05499	6.7285	6.99573	6.96344
ENSDART00000034875	8.91493	8.85598	8.8656	7.45125	7.27348	7.16223	7.65824	7.67995	7.72309	7.88938
ENSDART00000112874	9.37621	9.39554	9.39143	8.13274	7.86502	8.01819	8.24818	8.07718	8.24663	8.44687
ENSDART00000146965	8.93714	9.00787	9.00591	7.89168	7.83787	7.53677	7.75279	7.65371	7.85364	8.05475
ENSDART00000032309	8.16971	8.36743	8.14964	7.05538	6.81544	7.09544	7.03967	6.83795	7.178	7.28349
ENSDART00000149549	9.03005	9.06228	8.85418	7.53723	7.54421	7.40714	7.64199	7.73753	7.82315	8.12392
ENSDART00000140506	5.36435	5.38307	5.18669	4.22633	4.22669	4.05322	4.09445	3.78421	4.40118	4.32627
ENSDART00000140538	6.49642	6.84578	6.42615	5.45397	5.02212	5.26593	5.42797	5.63133	5.37374	5.27319
ENSDART00000080969	8.18514	8.00152	8.60457	6.8652	6.68086	6.25261	6.90372	7.3414	6.97057	7.16569
ENSDART00000076925	7.50397	7.40652	7.48689	5.87024	5.48315	5.7706	6.16378	6.10714	6.19199	6.7889
ENSDART00000076742	9.55585	9.65531	9.50841	8.50346	8.34623	8.38263	8.41839	8.11149	8.5636	8.49067
ENSDART00000122042	7.23497	7.59258	7.28401	5.89025	5.71186	5.68307	6.24674	5.95072	6.19448	6.4175
ENSDART00000102120	8.64376	8.33033	8.35934	7.51496	7.45132	7.31748	7.15829	7.22045	7.59012	7.10862
ENSDART00000083836	9.21133	9.13794	9.0826	8.01666	7.98398	7.93922	8.02097	7.89699	8.05337	7.88938
ENSDART00000161063	9.28562	9.11099	9.23494	7.45126	7.43037	7.40471	7.74895	8.02436	8.11934	8.27738
ENSDART00000048423	8.54613	8.758	8.5123	7.38643	7.61041	7.41843	7.34611	7.3414	7.36746	7.66241
ENSDART00000104757	7.24628	7.55217	7.19196	6.05871	6.1612	5.79031	6.19052	6.21271	5.97469	6.23904
ENSDART00000026963	8.28133	8.46121	8.40248	7.06637	7.09859	7.05097	7.12944	7.2261	7.23863	7.22358
ENSDART00000042970	11.6963	11.8305	11.6133	10.6536	10.6722	10.7282	10.3832	10.5397	10.5098	10.6849
ENSDART00000038422	8.43942	8.29634	8.53128	7.36539	7.43724	7.29175	7.14051	6.91946	7.30458	7.54424
ENSDART00000102823	7.52539	7.38138	7.46217	6.28748	6.27643	6.12302	6.20031	6.08118	6.47952	6.33507
ENSDART00000059480	8.28894	8.3459	8.24568	6.68621	7.01362	6.8226	7.12091	7.1883	6.98089	7.05917
ENSDART00000048753	10.3007	10.361	10.3455	9.11903	9.20888	9.04169	9.19358	8.79039	9.25034	9.32343
ENSDART00000135888	8.30947	7.92082	7.99755	6.79622	6.83782	6.86401	6.87796	6.70987	6.89266	7.04175
ENSDART00000034829	8.19982	8.15369	8.06519	6.61074	6.40607	6.2978	6.96916	6.67968	7.22471	6.88612
ENSDART00000055385	8.27323	8.43788	8.17809	7.08193	7.27484	7.06445	7.08492	6.97404	7.14908	7.19442
ENSDART00000159352	8.65563	8.63519	8.63166	7.49884	7.17243	7.4293	7.35501	7.26519	7.39552	7.69383
ENSDART00000127173	8.36373	7.99801	8.51055	7.08959	7.2162	6.97314	7.10011	6.88479	7.14802	7.16707
ENSDART00000060729	7.78412	7.78348	7.80543	6.34634	6.75829	6.77114	6.5197	6.45506	6.77881	6.53369
ENSDART00000078266	10.4464	10.2106	10.2728	8.8653	9.04238	9.08065	9.0661	8.9979	9.04174	9.24583
ENSDART00000167793	9.65338	9.67683	9.54451	8.30504	8.16418	8.36396	8.28863	8.1586	8.5507	8.55419
ENSDART00000057689	9.06237	8.94031	9.41904	8.01957	8.02956	7.71003	7.77517	7.96794	7.69765	8.18762
ENSDART00000136831	7.40292	7.17494	7.01853	6.10164	6.02058	6.46736	5.78065	5.95511	6.14956	5.96809
ENSDART00000154676	6.32676	5.85611	6.45205	4.74444	4.82287	4.47334	4.98608	4.84806	5.00232	5.03391
ENSDART00000169209	8.38469	8.44254	7.92967	6.90986	7.06014	6.86308	6.90476	6.82491	7.13077	7.17327
ENSDART00000160671	5.79134	5.74087	5.81597	4.67645	5.01545	4.96443	4.48353	4.85868	4.67049	4.14567
ENSDART00000125430	8.68641	8.621	8.56572	7.29548	7.36394	7.29919	7.28881	7.19326	7.41147	7.58691
ENSDART00000138886	4.87767	5.29961	4.96902	3.87138	3.45716	3.92587	3.69171	3.7434	4.23614	3.53538
ENSDART00000114099	5.54515	5.13336	4.89076	3.8952	4.10136	4.07224	4.02288	3.9067	3.94846	3.89249
ENSDART00000098300	6.17224	5.64888	6.05754	4.4191	4.7901	4.53521	4.7938	4.72199	4.6735	4.61228
ENSDART00000016263	6.111	5.97432	5.60742	4.67013	4.76532	5.21719	4.4707	4.58052	4.94953	4.50417
ENSDART00000164735	9.2864	9.42007	9.14946	7.85084	7.64688	8.01962	7.9575	7.9447	8.00115	8.09423
ENSDART00000121980	9.79041	9.0728	9.94774	8.08876	7.89956	7.86795	8.34117	8.33127	8.28946	8.29043
ENSDART00000022060	7.14698	6.76758	7.326	5.67166	5.68572	5.97309	5.87953	5.81605	5.73755	5.74525
ENSDART00000109883	8.58243	9.20782	8.49032	7.48754	7.39829	7.22918	7.56366	7.60189	7.394	7.32931
ENSDART00000132660	6.06645	5.86419	5.93729	4.58209	4.55654	4.43438	4.65424	4.65203	4.71877	4.59522
ENSDART00000059667	9.91063	9.8258	9.8444	8.32944	8.4697	8.43789	8.45657	8.30559	8.65999	8.78511
ENSDART00000162993	6.8539	6.47502	6.58617	5.24457	5.50655	5.16484	5.28872	5.38445	5.36104	5.26924
ENSDART00000049331	9.26771	9.407	9.15378	8.28545	8.51174	8.3065	8.09046	7.74865	8.07107	7.9713
ENSDART00000004423	9.73822	9.85217	9.8905	8.40714	8.11652	8.17268	8.57021	8.60504	8.22983	8.69222
ENSDART00000024572	9.20606	9.11732	9.04275	7.71895	7.5521	7.63326	7.80413	7.6909	7.69066	8.01661
ENSDART00000012862	9.78596	9.96068	9.91179	8.94868	9.1163	9.1315	8.57306	8.6128	8.58502	8.51054
ENSDART00000098285	8.27804	8.36002	8.13119	7.05866	7.28305	7.30261	6.74094	7.06604	6.83471	7.04339
ENSDART00000112483	8.52488	8.77013	8.22146	7.15071	7.23687	7.20345	7.22445	7.12619	7.25222	7.0653
ENSDART00000112156	7.32913	6.88393	7.69883	5.81596	5.88451	5.75959	5.73924	5.81219	6.10261	6.08507
ENSDART00000023692	11.0195	11.1084	11.1652	9.72773	9.72242	9.53274	9.56328	10.0057	9.32311	9.96198
ENSDART00000010821	7.84668	7.79056	7.74538	6.4597	6.62294	6.43414	6.24431	6.11497	6.57594	6.65688
ENSDART00000055087	6.86001	6.96477	6.8375	5.68792	5.76513	5.63691	5.82231	5.54523	5.49601	5.14216
ENSDART00000082087	8.58047	8.47348	8.46403	7.07173	7.27757	6.99083	7.08604	6.91689	7.06531	7.37232
ENSDART00000064613	8.71812	9.05028	8.70716	7.41101	7.14615	7.356	7.54157	7.09413	7.55887	7.47642
ENSDART00000137284	9.24751	9.45549	8.78705	7.56291	7.48939	7.35344	7.59741	7.74465	7.86342	7.78103
ENSDART00000160932	8.97045	9.25861	8.87376	7.37754	7.32562	7.45326	7.52274	7.376	7.77724	7.7783
ENSDART00000169569	8.80984	9.21983	9.09818	7.32648	7.44395	7.32343	7.5478	7.82095	7.29374	7.80729
ENSDART00000005625	6.30854	6.40618	6.76826	4.99243	5.45837	5.36525	5.03538	5.0485	4.87729	5.32703
ENSDART00000077581	7.37895	7.58317	7.24676	5.96147	6.01303	6.03095	6.37347	5.97032	5.92073	5.66172
ENSDART00000078216	6.67056	6.50737	6.04275	5.03885	4.70963	5.1609	4.94183	4.99644	5.03953	4.93671
ENSDART00000153755	8.81807	8.69715	8.618	6.95507	6.75842	7.0847	7.00421	7.24084	7.32499	7.55788
ENSDART00000038807	9.11599	8.68742	8.51909	7.39035	7.696	7.82419	7.11337	7.36095	7.22998	7.59742
ENSDART00000135995	6.14178	6.02649	6.38521	4.93958	4.91005	4.85898	4.72977	4.87766	4.77389	4.55244
ENSDART00000153731	7.29436	7.7356	7.51158	5.6117	5.9638	5.6861	6.04713	6.09696	6.02195	5.99407
ENSDART00000138378	6.44059	6.30465	6.00627	4.69116	3.9642	4.71716	4.66351	4.83365	4.9695	4.64112
ENSDART00000054209	5.74038	5.32311	6.09588	4.30393	4.33519	4.48537	4.20909	4.22394	4.44442	4.11124
ENSDART00000143747	8.3115	8.60559	8.18271	6.83956	6.82632	6.85326	6.8087	7.17558	6.70176	6.787
ENSDART00000062845	7.31829	7.45818	6.76569	5.45877	6.3457	5.03701	5.85502	5.59324	5.52261	5.74268
ENSDART00000052446	8.29681	8.08223	8.45345	6.60725	6.90145	6.4848	6.37476	6.97427	6.61715	7.0162
ENSDART00000122221	7.13879	7.17415	6.70374	5.62945	5.32536	5.32182	5.7717	5.55069	5.16466	5.37414
ENSDART00000087624	9.25088	9.40406	9.25936	7.67245	7.62938	7.68285	7.84407	7.85363	7.63498	7.72258
ENSDART00000170859	8.09732	8.25682	8.04366	6.74761	6.30339	6.07704	6.4584	6.44853	6.65707	6.81507
ENSDART00000079709	8.35798	8.21282	8.18722	6.88605	6.37804	6.62504	6.6031	6.57195	6.75293	6.71936
ENSDART00000062745	10.4861	10.7388	10.5633	9.26479	9.24282	9.19917	8.98661	8.8466	9.28363	8.91864
ENSDART00000040435	9.43555	9.79218	9.50827	7.85452	7.83618	7.7738	7.71484	8.3627	7.6992	7.89859
ENSDART00000150914	8.57066	8.69086	8.47989	6.93474	7.04153	6.85693	6.80467	6.72843	7.00109	7.10607
ENSDART00000042413	7.2241	6.76126	8.03424	5.67563	5.97089	5.57793	5.32919	5.60234	5.64889	5.50469
ENSDART00000152329	7.53462	8.0694	7.5092	5.94069	5.69306	5.92015	5.82497	5.95083	5.92222	5.75547
ENSDART00000149097	6.18167	6.70984	5.42262	4.29275	4.03498	4.67813	4.02476	4.27656	4.29577	4.35748
ENSDART00000143358	5.83438	5.60564	6.11482	3.85097	3.74231	3.80132	3.61286	4.03735	4.03158	4.22587
ENSDART00000154066	9.59976	9.76092	9.57657	7.88024	8.02491	7.77065	7.86876	7.59206	7.69447	7.70855
ENSDART00000051724	8.75889	8.8281	8.87409	6.83332	6.56935	6.44088	6.90186	6.8265	6.98639	6.65513
ENSDART00000083628	8.60297	8.5542	8.69645	6.41596	6.83409	6.51835	6.4706	6.81398	6.41393	6.8258
ENSDART00000033848	7.52507	7.6503	7.39589	5.31269	5.49202	5.58139	5.34503	5.51977	5.53217	5.69159
ENSDART00000139430	6.03062	4.84395	5.10231	3.60895	3.4919	3.59562	3.13243	3.4792	3.36625	3.28452
ENSDART00000136722	7.2885	7.30858	7.18236	5.42798	5.22367	5.38547	5.33393	5.15185	5.0347	5.3087
ENSDART00000067139	6.75356	7.47887	6.29507	5.02139	4.86712	5.12508	4.94709	4.99367	4.44877	4.69073
ENSDART00000101175	6.19532	4.85823	5.72967	3.55676	3.21513	3.23439	3.24455	3.70029	3.32215	3.39458
ENSDART00000158364	7.68496	7.7885	7.5627	5.27501	5.55617	5.39907	5.60769	5.24486	5.50235	5.10101
ENSDART00000141978	8.00984	8.41274	8.0929	5.79196	6.31293	6.17283	5.60477	5.79802	6.00659	5.6137
ENSDART00000167033	9.1647	9.18979	9.06163	6.77421	6.74592	6.42616	6.47199	6.76916	6.76089	6.73656
ENSDART00000003646	8.58135	8.97668	8.68123	6.1257	5.67449	5.82344	6.27005	6.08192	6.17845	6.53816
ENSDART00000165571	8.34746	8.59778	8.72862	5.40599	5.67734	5.77196	6.50104	6.11823	5.65174	5.93123
ENSDART00000123966	7.35311	7.4464	7.15017	4.76251	4.73951	4.77983	4.99304	4.80398	4.58748	4.43784
ENSDART00000112838	9.75082	10.091	9.65259	6.99398	7.07953	7.09985	7.009	7.17398	6.70764	7.27354
ENSDART00000146845	6.59427	5.43206	7.38278	3.82236	3.92292	4.06017	3.63419	3.71493	3.94316	3.33336
ENSDART00000134505	6.29223	6.28604	6.40295	3.37006	3.31725	3.14144	3.51803	3.51172	3.30188	3.53604
ENSDART00000114497	7.82263	8.0605	7.87641	5.00942	4.94728	5.12702	5.11902	5.02666	5.0696	4.91283
ENSDART00000053521	7.76381	6.47708	7.82904	5.26864	4.10145	4.43964	4.39824	4.57874	4.07882	4.55183
ENSDART00000142303	7.76515	6.62505	7.26399	4.73342	5.0928	4.73342	3.31045	3.78857	4.73698	4.32064
ENSDART00000131746	8.00225	8.10642	8.44028	3.93887	3.95329	3.95513	4.19766	4.77984	4.1289	4.09215
ENSDART00000114023	8.53117	7.64997	9.83951	5.15819	5.54392	5.11545	4.65468	5.20878	4.73649	4.50877
ENSDART00000146404	6.57734	7.65707	7.59366	2.60361	2.8148	2.65014	2.96275	3.64034	2.62877	3.1455
