# Supplementary material for: Investigation of Islet2a function in zebrafish embryos: Mutants and morphants differ in morphologic phenotypes and gene expression
Source: PLoS One. 2018 Jun 21;13(6):e0199233. doi: 10.1371/journal.pone.0199233 (PMC6013100; doi:10.1371/journal.pone.0199233)
Supplement: S6 File — The file presents the expression levels for the 64 genes that were differentially expressed between morph and mut as well as between morph and ctl at Q<0.05 and with fold changes that were <-2 or >2. (XLSX) [file pone.0199233.s011.xlsx]

## Sheet: DE morph vs mut and ctl
Gene	morph1	morph2	morph3	mut1	mut2	mut3	ctl1	ctl2	ctl3	ctl4
ENSDART00000083582	5.91531	5.61167	5.44661	7.43202	7.89776	7.97774	7.48247	7.28545	7.37882	7.91632
ENSDART00000157746	7.58539	7.21493	7.86278	9.28741	9.68835	9.83618	9.59098	9.6356	9.66	8.72865
ENSDART00000138336	7.92404	7.05005	7.73006	9.15366	9.21895	9.3782	9.3887	9.25099	9.22908	9.40136
ENSDART00000042755	7.66936	7.70091	7.84759	9.57366	10.0056	9.76007	8.86829	9.53251	9.65696	9.14685
ENSDART00000170826	9.24976	8.84572	9.20859	10.509	10.7218	10.6367	10.6234	10.9037	10.27	10.3922
ENSDART00000065159	7.77223	7.7431	8.20592	9.22812	9.54518	9.524	9.24351	9.19158	9.43593	8.71576
ENSDART00000162943	5.14285	5.40677	5.61855	6.85492	6.91447	7.1309	6.85068	6.48103	6.62925	6.35717
ENSDART00000049687	5.17034	4.76195	5.06719	6.20989	6.54161	6.63865	6.05321	5.90974	6.28152	5.9511
ENSDART00000082121	6.61107	6.30618	6.2607	4.70256	4.93727	4.35571	5.35824	5.0141	5.45892	5.63359
ENSDART00000034875	8.91493	8.85598	8.8656	7.45125	7.27348	7.16223	7.65824	7.67995	7.72309	7.88938
ENSDART00000149549	9.03005	9.06228	8.85418	7.53723	7.54421	7.40714	7.64199	7.73753	7.82315	8.12392
ENSDART00000080969	8.18514	8.00152	8.60457	6.8652	6.68086	6.25261	6.90372	7.3414	6.97057	7.16569
ENSDART00000076925	7.50397	7.40652	7.48689	5.87024	5.48315	5.7706	6.16378	6.10714	6.19199	6.7889
ENSDART00000122042	7.23497	7.59258	7.28401	5.89025	5.71186	5.68307	6.24674	5.95072	6.19448	6.4175
ENSDART00000161063	9.28562	9.11099	9.23494	7.45126	7.43037	7.40471	7.74895	8.02436	8.11934	8.27738
ENSDART00000059480	8.28894	8.3459	8.24568	6.68621	7.01362	6.8226	7.12091	7.1883	6.98089	7.05917
ENSDART00000034829	8.19982	8.15369	8.06519	6.61074	6.40607	6.2978	6.96916	6.67968	7.22471	6.88612
ENSDART00000154676	6.32676	5.85611	6.45205	4.74444	4.82287	4.47334	4.98608	4.84806	5.00232	5.03391
ENSDART00000164735	9.2864	9.42007	9.14946	7.85084	7.64688	8.01962	7.9575	7.9447	8.00115	8.09423
ENSDART00000121980	9.79041	9.0728	9.94774	8.08876	7.89956	7.86795	8.34117	8.33127	8.28946	8.29043
ENSDART00000132660	6.06645	5.86419	5.93729	4.58209	4.55654	4.43438	4.65424	4.65203	4.71877	4.59522
ENSDART00000059667	9.91063	9.8258	9.8444	8.32944	8.4697	8.43789	8.45657	8.30559	8.65999	8.78511
ENSDART00000004423	9.73822	9.85217	9.8905	8.40714	8.11652	8.17268	8.57021	8.60504	8.22983	8.69222
ENSDART00000024572	9.20606	9.11732	9.04275	7.71895	7.5521	7.63326	7.80413	7.6909	7.69066	8.01661
ENSDART00000112156	7.32913	6.88393	7.69883	5.81596	5.88451	5.75959	5.73924	5.81219	6.10261	6.08507
ENSDART00000023692	11.0195	11.1084	11.1652	9.72773	9.72242	9.53274	9.56328	10.0057	9.32311	9.96198
ENSDART00000064613	8.71812	9.05028	8.70716	7.41101	7.14615	7.356	7.54157	7.09413	7.55887	7.47642
ENSDART00000137284	9.24751	9.45549	8.78705	7.56291	7.48939	7.35344	7.59741	7.74465	7.86342	7.78103
ENSDART00000160932	8.97045	9.25861	8.87376	7.37754	7.32562	7.45326	7.52274	7.376	7.77724	7.7783
ENSDART00000169569	8.80984	9.21983	9.09818	7.32648	7.44395	7.32343	7.5478	7.82095	7.29374	7.80729
ENSDART00000078216	6.67056	6.50737	6.04275	5.03885	4.70963	5.1609	4.94183	4.99644	5.03953	4.93671
ENSDART00000153755	8.81807	8.69715	8.618	6.95507	6.75842	7.0847	7.00421	7.24084	7.32499	7.55788
ENSDART00000153731	7.29436	7.7356	7.51158	5.6117	5.9638	5.6861	6.04713	6.09696	6.02195	5.99407
ENSDART00000138378	6.44059	6.30465	6.00627	4.69116	3.9642	4.71716	4.66351	4.83365	4.9695	4.64112
ENSDART00000143747	8.3115	8.60559	8.18271	6.83956	6.82632	6.85326	6.8087	7.17558	6.70176	6.787
ENSDART00000052446	8.29681	8.08223	8.45345	6.60725	6.90145	6.4848	6.37476	6.97427	6.61715	7.0162
ENSDART00000122221	7.13879	7.17415	6.70374	5.62945	5.32536	5.32182	5.7717	5.55069	5.16466	5.37414
ENSDART00000087624	9.25088	9.40406	9.25936	7.67245	7.62938	7.68285	7.84407	7.85363	7.63498	7.72258
ENSDART00000170859	8.09732	8.25682	8.04366	6.74761	6.30339	6.07704	6.4584	6.44853	6.65707	6.81507
ENSDART00000079709	8.35798	8.21282	8.18722	6.88605	6.37804	6.62504	6.6031	6.57195	6.75293	6.71936
ENSDART00000040435	9.43555	9.79218	9.50827	7.85452	7.83618	7.7738	7.71484	8.3627	7.6992	7.89859
ENSDART00000150914	8.57066	8.69086	8.47989	6.93474	7.04153	6.85693	6.80467	6.72843	7.00109	7.10607
ENSDART00000152329	7.53462	8.0694	7.5092	5.94069	5.69306	5.92015	5.82497	5.95083	5.92222	5.75547
ENSDART00000143358	5.83438	5.60564	6.11482	3.85097	3.74231	3.80132	3.61286	4.03735	4.03158	4.22587
ENSDART00000154066	9.59976	9.76092	9.57657	7.88024	8.02491	7.77065	7.86876	7.59206	7.69447	7.70855
ENSDART00000051724	8.75889	8.8281	8.87409	6.83332	6.56935	6.44088	6.90186	6.8265	6.98639	6.65513
ENSDART00000083628	8.60297	8.5542	8.69645	6.41596	6.83409	6.51835	6.4706	6.81398	6.41393	6.8258
ENSDART00000033848	7.52507	7.6503	7.39589	5.31269	5.49202	5.58139	5.34503	5.51977	5.53217	5.69159
ENSDART00000136722	7.2885	7.30858	7.18236	5.42798	5.22367	5.38547	5.33393	5.15185	5.0347	5.3087
ENSDART00000067139	6.75356	7.47887	6.29507	5.02139	4.86712	5.12508	4.94709	4.99367	4.44877	4.69073
ENSDART00000101175	6.19532	4.85823	5.72967	3.55676	3.21513	3.23439	3.24455	3.70029	3.32215	3.39458
ENSDART00000158364	7.68496	7.7885	7.5627	5.27501	5.55617	5.39907	5.60769	5.24486	5.50235	5.10101
ENSDART00000141978	8.00984	8.41274	8.0929	5.79196	6.31293	6.17283	5.60477	5.79802	6.00659	5.6137
ENSDART00000167033	9.1647	9.18979	9.06163	6.77421	6.74592	6.42616	6.47199	6.76916	6.76089	6.73656
ENSDART00000003646	8.58135	8.97668	8.68123	6.1257	5.67449	5.82344	6.27005	6.08192	6.17845	6.53816
ENSDART00000165571	8.34746	8.59778	8.72862	5.40599	5.67734	5.77196	6.50104	6.11823	5.65174	5.93123
ENSDART00000123966	7.35311	7.4464	7.15017	4.76251	4.73951	4.77983	4.99304	4.80398	4.58748	4.43784
ENSDART00000112838	9.75082	10.091	9.65259	6.99398	7.07953	7.09985	7.009	7.17398	6.70764	7.27354
ENSDART00000134505	6.29223	6.28604	6.40295	3.37006	3.31725	3.14144	3.51803	3.51172	3.30188	3.53604
ENSDART00000114497	7.82263	8.0605	7.87641	5.00942	4.94728	5.12702	5.11902	5.02666	5.0696	4.91283
ENSDART00000142303	7.76515	6.62505	7.26399	4.73342	5.0928	4.73342	3.31045	3.78857	4.73698	4.32064
ENSDART00000131746	8.00225	8.10642	8.44028	3.93887	3.95329	3.95513	4.19766	4.77984	4.1289	4.09215
ENSDART00000114023	8.53117	7.64997	9.83951	5.15819	5.54392	5.11545	4.65468	5.20878	4.73649	4.50877
ENSDART00000146404	6.57734	7.65707	7.59366	2.60361	2.8148	2.65014	2.96275	3.64034	2.62877	3.1455
